# Supplementary material for: Ultrastructure and Transcriptomic Analysis Reveal Alternative Pathways of Zona Radiata Formation in Culter alburnus with Different Spawning Habits
Source: Biology (Basel). 2025 Aug 3;14(8):987. doi: 10.3390/biology14080987 (PMC12383683; doi:10.3390/biology14080987)
Supplement: Supplementary file 1 [file biology-14-00987-s001.zip]

Archive with 1 entries (1 files):
- biology-3753449-supplementary.xlsx
