# Supplementary material for: Ultrastructure and Transcriptomic Analysis Reveal Alternative Pathways of Zona Radiata Formation in Culter alburnus with Different Spawning Habits
Source: Biology (Basel). 2025 Aug 3;14(8):987. doi: 10.3390/biology14080987 (PMC12383683; doi:10.3390/biology14080987)
Supplement: Supplementary file 1 [file biology-14-00987-s001.zip › biology-3753449-supplementary.xlsx]

## Sheet: Table S1
Primer sequence used for Q-PCR
Primer name	Primer sequence	Gene ID	Product length
wfdc1_F	TGTGAGAAGTGCTGGTGTGC	evm.TU. Cala24.72	95
wfdc1_R	GCCCCCAGAGATCGGTTTTA
wfdc2_F	GTGCTGGTGTGCGAGAAATG	evm.TU. Cala24.73	93
wfdc2_R	TTTTGGGCTCCCAGAGATCG
ovo_F	CTCCGTCGAGCTGTTCCTAC	evm.TU.Cala01.1671	138
ovo_R	ACTGGGGAAGCGTCGAAAAT
ovo2_F	CGGACAGGCTAGTGTGACTC	evm.TU.Cala01.1670	161
ovo2_R	CACCACATTTGAGTGGCTGC
a2ml_F	GGTGGCTACAGTGCTGACAT	evm.TU.Cala01.1672	135
a2ml_R	ACTGACAGACAGCTGGAACG
β-actin-F	GCTATGTGGCTCTTGACTTCG	evm.TU.Cala01.999	85
β-actin-R	CCGTCAGGCAGCTCATAGCT

## Sheet: Table S2
Gene ID of DEGs identified in Cala
evm.TU.Cala07.1329
evm.TU.Cala24.948
evm.TU.Cala22.572
evm.TU.Cala04.1369
evm.TU.Cala18.330
evm.TU.Cala03.840
evm.TU.Cala21.602
evm.TU.Cala04.1174
evm.TU.Cala23.616
evm.TU.Cala03.995
evm.TU.Cala09.560
evm.TU.Cala04.1239
evm.TU.Cala15.37
evm.TU.Cala23.528
evm.TU.Cala24.409
evm.TU.Cala03.996
evm.TU.Cala08.966
evm.TU.Cala02.393
evm.TU.Cala13.969
evm.TU.Cala08.63
evm.TU.Cala06.89
evm.TU.Cala03.1402
evm.TU.Cala01.1065
evm.TU.Cala22.673
evm.TU.Cala11.555
evm.TU.Cala10.204
evm.TU.Cala05.70
evm.TU.Cala21.919
evm.TU.Cala13.1006
evm.TU.Cala02.383
evm.TU.Cala07.705
evm.TU.Cala17.586
evm.TU.Cala03.381
novel.3367
evm.TU.Cala05.69
evm.TU.Cala23.656
evm.TU.Cala01.561
evm.TU.Cala04.380
evm.TU.Cala09.57
evm.TU.Cala21.880
evm.TU.Cala21.13
evm.TU.Cala23.672
evm.TU.Cala01.1622
evm.TU.Cala02.1266
evm.TU.Cala16.750
evm.TU.Cala02.332
evm.TU.Cala21.11
evm.TU.Cala09.270
evm.TU.Cala02.175
novel.2938
evm.TU.Cala13.497
evm.TU.Cala04.67
evm.TU.Cala09.54
evm.TU.Cala02.184
evm.TU.Cala08.961
evm.TU.Cala01.524
evm.TU.Cala08.894
evm.TU.Cala11.635
evm.TU.Cala09.517
evm.TU.Cala07.1158
evm.TU.Cala03.1223
evm.TU.Cala01.463
evm.TU.Cala24.689
evm.TU.Cala24.341
evm.TU.Cala02.549
evm.TU.Cala09.725
evm.TU.Cala07.690
evm.TU.Cala24.319
evm.TU.Cala01.588
evm.TU.Cala19.657
evm.TU.Cala04.366
evm.TU.Cala12.823
evm.TU.Cala18.846
evm.TU.Scaf315.3
evm.TU.Cala19.12
evm.TU.Cala01.995
evm.TU.Cala02.198
evm.TU.Cala23.226
evm.TU.Cala08.480
evm.TU.Cala09.374
evm.TU.Cala12.460
evm.TU.Cala05.219
evm.TU.Cala05.576
evm.TU.Cala19.25
evm.TU.Cala08.85
evm.TU.Cala01.638
evm.TU.Cala07.654
evm.TU.Cala14.428
evm.TU.Cala04.597
evm.TU.Cala20.174
novel.1226
evm.TU.Cala03.226
evm.TU.Cala18.489
evm.TU.Cala08.1014
evm.TU.Cala02.1033
evm.TU.Cala10.171
evm.TU.Cala02.453
evm.TU.Cala06.981
evm.TU.Cala10.7
evm.TU.Cala16.751
evm.TU.Cala02.1435
evm.TU.Cala24.776
evm.TU.Cala21.712
evm.TU.Cala13.561
evm.TU.Cala23.557
evm.TU.Cala23.468
evm.TU.Cala10.713
evm.TU.Cala20.464
evm.TU.Cala17.784
evm.TU.Cala06.392
evm.TU.Cala08.183
evm.TU.Cala01.999
evm.TU.Cala07.1144
evm.TU.Cala07.1351
evm.TU.Cala04.89
evm.TU.Cala24.1017
evm.TU.Cala09.1102
evm.TU.Cala14.795
evm.TU.Cala05.609
evm.TU.Cala23.352
evm.TU.Cala18.225
evm.TU.Cala17.708
evm.TU.Cala06.793
evm.TU.Cala01.1379
evm.TU.Cala03.1289
evm.TU.Cala07.507
evm.TU.Cala02.1589
evm.TU.Cala18.621
evm.TU.Cala08.52
evm.TU.Cala10.146
evm.TU.Cala09.552
evm.TU.Cala21.866
evm.TU.Cala13.354
evm.TU.Cala22.213
evm.TU.Cala13.812
evm.TU.Cala23.866
evm.TU.Cala20.337
evm.TU.Cala20.842
evm.TU.Cala03.282
evm.TU.Cala16.165
evm.TU.Cala17.431
evm.TU.Cala09.620
evm.TU.Cala03.768
evm.TU.Cala17.709
evm.TU.Cala18.96
evm.TU.Cala01.1407
evm.TU.Cala09.536
evm.TU.Cala21.759
evm.TU.Cala15.736
evm.TU.Cala21.877
evm.TU.Cala07.906
evm.TU.Cala24.407
evm.TU.Cala04.673
evm.TU.Cala11.995
evm.TU.Cala03.962
evm.TU.Cala22.655
evm.TU.Cala03.1403
evm.TU.Cala11.415
evm.TU.Cala04.1096
evm.TU.Cala12.780
evm.TU.Cala21.788
evm.TU.Cala24.728
evm.TU.Cala18.101
evm.TU.Cala03.100
evm.TU.Cala21.135
evm.TU.Cala05.310
evm.TU.Cala08.111
evm.TU.Cala13.340
evm.TU.Cala11.198
evm.TU.Cala09.171
evm.TU.Cala12.87
evm.TU.Cala02.1231
evm.TU.Cala01.1110
evm.TU.Cala14.926
evm.TU.Cala11.571
evm.TU.Cala15.36
evm.TU.Cala16.564
evm.TU.Cala21.297
evm.TU.Cala16.130
evm.TU.Cala18.89
evm.TU.Cala17.120
evm.TU.Cala13.698
evm.TU.Cala20.238
evm.TU.Cala23.555
evm.TU.Cala11.380
evm.TU.Cala02.1114
evm.TU.Cala22.215
evm.TU.Cala01.779
evm.TU.Cala01.1249
evm.TU.Cala03.39
evm.TU.Cala19.252
evm.TU.Cala13.823
evm.TU.Cala18.599
evm.TU.Cala10.6
evm.TU.Cala17.351
evm.TU.Cala11.999
evm.TU.Cala22.355
evm.TU.Cala03.848
evm.TU.Cala17.1294
evm.TU.Cala09.1036
evm.TU.Cala13.605
evm.TU.Cala13.625
evm.TU.Cala10.147
evm.TU.Cala13.17
evm.TU.Cala09.827
evm.TU.Cala19.100
evm.TU.Cala09.319
evm.TU.Cala08.106
evm.TU.Cala13.144
evm.TU.Cala04.103
evm.TU.Cala03.297
evm.TU.Cala01.695
evm.TU.Cala23.376
evm.TU.Cala01.697
evm.TU.Cala03.6
evm.TU.Cala08.152
evm.TU.Cala23.807
evm.TU.Cala03.1275
evm.TU.Cala06.172
evm.TU.Cala02.107
evm.TU.Cala04.421
evm.TU.Cala23.891
evm.TU.Cala04.254
evm.TU.Cala21.181
evm.TU.Cala02.621
evm.TU.Cala24.678
evm.TU.Cala03.102
evm.TU.Cala17.1261
evm.TU.Cala09.200
evm.TU.Cala01.729
evm.TU.Cala19.734
evm.TU.Cala03.901
evm.TU.Cala08.129
evm.TU.Cala02.1140
evm.TU.Cala06.521
evm.TU.Cala22.627
evm.TU.Cala18.95
evm.TU.Cala01.626
evm.TU.Cala24.263
evm.TU.Cala19.900
evm.TU.Cala07.886
evm.TU.Cala08.879
evm.TU.Cala19.940
evm.TU.Cala07.1212
evm.TU.Cala10.608
evm.TU.Cala03.737
evm.TU.Cala04.875
evm.TU.Cala20.144
evm.TU.Cala01.1309
evm.TU.Cala07.836
evm.TU.Cala14.518
evm.TU.Cala11.40
evm.TU.Cala19.157
evm.TU.Cala02.240
evm.TU.Cala09.239
evm.TU.Cala01.789
evm.TU.Cala11.796
evm.TU.Cala23.703
evm.TU.Cala17.323
evm.TU.Cala23.6_evm.TU.
evm.TU.Cala10.297
evm.TU.Cala03.348
evm.TU.Cala23.801
evm.TU.Cala01.953
novel.3737
evm.TU.Cala19.630
novel.1534
evm.TU.Cala06.1014
evm.TU.Cala03.1417
evm.TU.Cala04.588
evm.TU.Cala08.1141
evm.TU.Cala02.291
evm.TU.Cala21.203
evm.TU.Cala09.507
evm.TU.Cala08.561
evm.TU.Cala12.229
novel.1256
evm.TU.Cala09.474
evm.TU.Cala22.356
evm.TU.Cala11.235
evm.TU.Cala14.818
evm.TU.Cala04.770
evm.TU.Cala11.682
evm.TU.Cala02.270
evm.TU.Cala20.51
evm.TU.Cala07.433
evm.TU.Cala18.634
evm.TU.Cala13.1101
evm.TU.Cala09.537
evm.TU.Cala22.762
evm.TU.Cala21.194
evm.TU.Cala06.400
evm.TU.Cala01.1587
evm.TU.Cala06.281
evm.TU.Cala21.304
evm.TU.Cala08.970
evm.TU.Cala04.1169
evm.TU.Cala23.718
evm.TU.Cala07.632
evm.TU.Cala19.184
evm.TU.Cala18.200
evm.TU.Cala15.66
evm.TU.Cala02.1227
evm.TU.Cala19.348
evm.TU.Cala21.578
evm.TU.Cala09.529
evm.TU.Cala23.558
evm.TU.Cala18.879
evm.TU.Cala10.321
evm.TU.Cala11.931
evm.TU.Cala19.288
evm.TU.Cala11.177
evm.TU.Cala06.197
evm.TU.Cala17.322
evm.TU.Cala09.389
evm.TU.Cala13.360
evm.TU.Cala04.1389
evm.TU.Cala24.963
novel.3036
evm.TU.Cala12.23
evm.TU.Cala07.880
evm.TU.Cala11.828
evm.TU.Cala23.694
evm.TU.Cala13.189
evm.TU.Cala10.750
evm.TU.Cala03.668
evm.TU.Cala24.30
evm.TU.Cala20.382
evm.TU.Cala03.234
evm.TU.Cala18.903
evm.TU.Cala24.756_evm.TU.
evm.TU.Cala16.911
evm.TU.Cala24.595
evm.TU.Cala21.413
evm.TU.Cala05.808
evm.TU.Cala12.987
evm.TU.Cala09.514_evm.TU.
evm.TU.Cala07.1266
evm.TU.Cala23.871
evm.TU.Cala24.667
evm.TU.Cala02.1648
evm.TU.Cala19.56
evm.TU.Cala16.94
evm.TU.Cala13.961
evm.TU.Cala02.889
evm.TU.Cala14.828
evm.TU.Cala03.621
evm.TU.Cala04.376
evm.TU.Cala22.745
evm.TU.Cala09.444
evm.TU.Cala19.556
evm.TU.Cala17.605
evm.TU.Cala05.76
evm.TU.Cala04.620
evm.TU.Cala13.244
evm.TU.Cala10.593
evm.TU.Cala18.98
evm.TU.Cala19.698
evm.TU.Cala01.1850
evm.TU.Cala04.1340
evm.TU.Cala01.1750
evm.TU.Cala23.171
novel.241
evm.TU.Cala01.627
evm.TU.Cala17.488
evm.TU.Cala04.79
evm.TU.Cala03.1032
evm.TU.Cala10.744
evm.TU.Cala01.841
evm.TU.Cala22.478
evm.TU.Cala24.323
evm.TU.Cala07.372
evm.TU.Cala06.516
evm.TU.Cala02.1225
evm.TU.Cala02.1299
evm.TU.Cala01.545
evm.TU.Cala23.806
evm.TU.Cala02.864
novel.1548
evm.TU.Cala02.501
evm.TU.Cala01.1481
evm.TU.Cala23.396
evm.TU.Cala24.129
evm.TU.Cala09.104
evm.TU.Cala15.662
evm.TU.Cala14.382
evm.TU.Cala08.627
evm.TU.Cala23.727
evm.TU.Cala02.536
evm.TU.Cala09.527
evm.TU.Cala07.391
evm.TU.Cala03.1104
evm.TU.Cala01.1853
evm.TU.Cala04.248
evm.TU.Cala10.981
evm.TU.Cala03.157
evm.TU.Cala04.964
evm.TU.Cala05.84
evm.TU.Scaf257.2
evm.TU.Cala14.357
evm.TU.Cala06.630
evm.TU.Cala04.341
evm.TU.Cala08.855
evm.TU.Cala12.515
evm.TU.Cala16.864
evm.TU.Cala12.574
evm.TU.Cala18.407
evm.TU.Cala11.158
evm.TU.Cala15.386
evm.TU.Cala04.1206
evm.TU.Cala14.277
evm.TU.Cala17.256
evm.TU.Cala21.9
evm.TU.Cala04.279
evm.TU.Cala01.1290
evm.TU.Cala18.821
evm.TU.Cala18.264
evm.TU.Cala04.1405
evm.TU.Cala17.1292
evm.TU.Cala17.1023
evm.TU.Cala12.552
evm.TU.Cala21.827
evm.TU.Cala04.635
evm.TU.Cala17.319
evm.TU.Cala01.1323
evm.TU.Cala09.553
evm.TU.Cala04.124
evm.TU.Cala07.691
evm.TU.Cala03.697
evm.TU.Cala17.1284
evm.TU.Cala24.98
evm.TU.Cala24.144
evm.TU.Cala19.886
evm.TU.Cala19.206
evm.TU.Cala07.370
evm.TU.Cala19.174
evm.TU.Cala19.782
evm.TU.Cala05.106
evm.TU.Cala09.44
evm.TU.Cala09.1038
evm.TU.Cala16.554
evm.TU.Cala03.1391
evm.TU.Cala03.162
evm.TU.Cala16.1032
evm.TU.Cala08.646
evm.TU.Cala20.817
evm.TU.Cala12.932
evm.TU.Cala23.784
evm.TU.Cala05.671
evm.TU.Cala14.849
novel.1453
evm.TU.Cala02.1197
evm.TU.Cala12.1020
evm.TU.Cala09.189
evm.TU.Cala15.67
evm.TU.Cala17.217
evm.TU.Cala01.1028
evm.TU.Cala18.765
evm.TU.Cala18.68
evm.TU.Cala24.1010
evm.TU.Cala08.827
evm.TU.Cala20.527
evm.TU.Cala01.396
evm.TU.Cala13.45
evm.TU.Cala10.35
evm.TU.Cala11.543
novel.2682
evm.TU.Cala07.1254
evm.TU.Cala19.923
evm.TU.Cala21.201
evm.TU.Cala21.886
evm.TU.Cala18.828
novel.3714
evm.TU.Cala02.1674
evm.TU.Cala02.922
evm.TU.Cala17.547
evm.TU.Cala15.485
evm.TU.Cala12.344
evm.TU.Cala01.1671
evm.TU.Cala09.585
evm.TU.Cala20.438
evm.TU.Cala13.849
evm.TU.Cala07.594
evm.TU.Cala01.448
evm.TU.Cala13.857
evm.TU.Cala17.916
evm.TU.Cala01.1038
evm.TU.Cala01.531
evm.TU.Cala11.1031
evm.TU.Cala09.342
evm.TU.Cala18.494
evm.TU.Cala14.372
evm.TU.Cala09.371
evm.TU.Cala11.48
evm.TU.Cala14.399
evm.TU.Cala12.692
evm.TU.Cala02.1606
evm.TU.Cala10.462
evm.TU.Cala17.692
evm.TU.Cala02.903
evm.TU.Cala19.496
evm.TU.Cala01.927
evm.TU.Cala09.82
evm.TU.Cala21.325
evm.TU.Cala08.632
novel.1056
evm.TU.Cala01.1311
evm.TU.Cala18.653
evm.TU.Cala12.862
evm.TU.Cala03.313
evm.TU.Cala15.228
evm.TU.Cala23.130
evm.TU.Cala03.658
evm.TU.Cala04.310
evm.TU.Cala04.668
evm.TU.Cala08.285
novel.688
evm.TU.Cala05.747
evm.TU.Cala07.18
evm.TU.Cala20.601
evm.TU.Cala11.284
novel.3343
evm.TU.Cala02.1635
evm.TU.Cala02.1270
evm.TU.Cala04.453
evm.TU.Cala03.676
evm.TU.Cala07.255
evm.TU.Cala09.120
evm.TU.Cala22.376
evm.TU.Cala18.94
evm.TU.Cala15.235
evm.TU.Cala04.475
evm.TU.Cala16.135
evm.TU.Cala24.375
evm.TU.Cala14.826
evm.TU.Cala07.273
evm.TU.Cala04.1362
evm.TU.Cala19.643
novel.1703
evm.TU.Cala06.154
evm.TU.Cala03.36
evm.TU.Cala16.55
evm.TU.Cala24.509
evm.TU.Cala20.485
evm.TU.Cala24.190
evm.TU.Cala24.116
evm.TU.Cala14.506
evm.TU.Cala04.1286
evm.TU.Cala06.777
novel.3593
evm.TU.Cala03.1338
evm.TU.Cala10.650
evm.TU.Cala09.917
evm.TU.Cala10.946
evm.TU.Cala13.93
novel.3734
evm.TU.Cala17.1164
evm.TU.Cala17.780
evm.TU.Cala04.805
novel.3454
novel.738
evm.TU.Cala17.1139
novel.3495
evm.TU.Cala17.812
evm.TU.Cala13.734
evm.TU.Cala01.407
evm.TU.Cala21.727
evm.TU.Cala17.616
evm.TU.Cala01.1449
evm.TU.Cala10.115
evm.TU.Cala16.287
novel.3630
evm.TU.Cala02.67
evm.TU.Cala19.181
evm.TU.Cala18.698
evm.TU.Cala06.903
evm.TU.Cala04.51
evm.TU.Cala02.643
evm.TU.Cala01.1235
evm.TU.Cala04.881
evm.TU.Cala04.1166
evm.TU.Cala13.92
evm.TU.Cala02.527
evm.TU.Cala19.202
evm.TU.Cala08.477
evm.TU.Cala17.233
evm.TU.Cala03.1187
evm.TU.Cala02.482
evm.TU.Cala02.366
evm.TU.Cala22.477
evm.TU.Cala10.773
evm.TU.Cala23.469
evm.TU.Cala04.1285
evm.TU.Cala12.95
evm.TU.Cala01.1174
evm.TU.Cala02.1545
evm.TU.Cala01.909
evm.TU.Cala11.412
evm.TU.Cala06.902
evm.TU.Cala13.1019
evm.TU.Cala08.224
evm.TU.Cala07.224
evm.TU.Cala07.69
evm.TU.Cala02.1475
evm.TU.Cala02.1129
evm.TU.Cala05.897
evm.TU.Cala09.344
evm.TU.Cala16.1033
evm.TU.Cala19.747
evm.TU.Cala12.293
evm.TU.Cala13.505
evm.TU.Cala04.1352
evm.TU.Cala14.300
evm.TU.Cala09.583_evm.TU.
evm.TU.Cala03.257
evm.TU.Cala06.155
evm.TU.Cala21.209
evm.TU.Cala14.990
evm.TU.Cala09.1120
evm.TU.Cala08.754
evm.TU.Cala16.860
evm.TU.Cala19.819
evm.TU.Cala24.223
evm.TU.Cala22.620
evm.TU.Cala22.746
evm.TU.Cala02.127
evm.TU.Cala02.834
evm.TU.Cala08.543
evm.TU.Cala08.175
evm.TU.Cala19.342
evm.TU.Cala02.406
evm.TU.Cala20.846
evm.TU.Cala01.743
evm.TU.Cala12.137
evm.TU.Cala03.199
evm.TU.Cala09.744
evm.TU.Cala21.176
evm.TU.Cala05.436
evm.TU.Cala23.281
evm.TU.Cala07.965
evm.TU.Cala09.850
evm.TU.Cala19.627
evm.TU.Cala08.347
evm.TU.Cala13.54
evm.TU.Cala22.182
evm.TU.Cala02.225
evm.TU.Cala03.1380
evm.TU.Cala16.836
evm.TU.Cala21.91
evm.TU.Cala10.797
evm.TU.Cala07.504
evm.TU.Cala08.805
evm.TU.Cala02.82
evm.TU.Cala02.1027
evm.TU.Cala02.283
evm.TU.Cala20.985
evm.TU.Cala04.1462
novel.1392
evm.TU.Cala08.681
evm.TU.Cala03.849
evm.TU.Cala08.907
evm.TU.Cala03.819
evm.TU.Cala21.49
evm.TU.Cala04.127
evm.TU.Cala21.348
evm.TU.Cala02.1200
evm.TU.Cala11.572
evm.TU.Cala17.1116
evm.TU.Cala06.850
evm.TU.Cala21.826
evm.TU.Cala05.828
evm.TU.Cala13.793
novel.2656
evm.TU.Cala05.1036
evm.TU.Cala07.371
evm.TU.Cala17.873
evm.TU.Cala01.921
evm.TU.Cala09.1045
evm.TU.Cala01.578
evm.TU.Cala13.1155
evm.TU.Cala23.240
evm.TU.Cala16.25
evm.TU.Cala11.500
evm.TU.Cala07.511_evm.TU.
evm.TU.Cala14.437
evm.TU.Cala13.816
evm.TU.Cala06.709
evm.TU.Cala16.991
evm.TU.Cala18.92
evm.TU.Cala01.597
evm.TU.Cala07.778
evm.TU.Cala18.474
evm.TU.Cala20.311
evm.TU.Cala18.454
evm.TU.Cala19.438
evm.TU.Cala23.650
evm.TU.Cala12.797
evm.TU.Cala11.585
evm.TU.Cala14.899
novel.1733
evm.TU.Cala03.415
evm.TU.Cala16.903
evm.TU.Cala04.1216
evm.TU.Cala22.142
evm.TU.Cala09.992
evm.TU.Cala14.972
novel.2742
evm.TU.Cala18.93
evm.TU.Cala09.570
evm.TU.Cala23.868
evm.TU.Cala23.884
evm.TU.Cala12.490
evm.TU.Cala07.1345
evm.TU.Cala23.19
evm.TU.Cala21.817
evm.TU.Cala11.933
evm.TU.Cala03.1091
evm.TU.Cala03.385
evm.TU.Cala02.456
evm.TU.Cala21.814
evm.TU.Cala17.203
evm.TU.Cala19.513_evm.TU.
evm.TU.Cala10.323
evm.TU.Cala03.1213
evm.TU.Cala23.811
novel.1472
evm.TU.Cala17.264
evm.TU.Cala19.909
evm.TU.Cala05.454
evm.TU.Cala02.326
evm.TU.Cala10.31
evm.TU.Cala07.1294
evm.TU.Cala08.815
evm.TU.Cala16.98
evm.TU.Cala01.484
evm.TU.Cala17.303_evm.TU.
evm.TU.Cala23.234
evm.TU.Cala07.265
evm.TU.Cala07.562
evm.TU.Cala13.538
evm.TU.Cala10.847
evm.TU.Cala19.807
evm.TU.Cala21.117
evm.TU.Cala21.410
evm.TU.Cala17.1249
evm.TU.Cala19.334
evm.TU.Cala12.596
evm.TU.Cala16.992
evm.TU.Cala01.618
evm.TU.Cala13.880
evm.TU.Cala11.584
evm.TU.Cala10.836
evm.TU.Cala18.72
evm.TU.Cala06.475
evm.TU.Cala12.352
evm.TU.Cala12.890
evm.TU.Cala17.183
evm.TU.Cala16.737
evm.TU.Cala02.660
evm.TU.Cala23.878
novel.3075
evm.TU.Cala09.99
evm.TU.Cala02.78
evm.TU.Cala19.437
evm.TU.Cala03.1273
evm.TU.Cala01.570
evm.TU.Cala20.750
evm.TU.Cala06.241
evm.TU.Cala05.575
evm.TU.Cala04.634
evm.TU.Cala23.648
evm.TU.Cala01.1672
evm.TU.Cala03.1384
novel.1368
novel.2312
evm.TU.Cala15.769
evm.TU.Cala01.1697
evm.TU.Cala05.200
evm.TU.Cala21.896
evm.TU.Cala15.739
evm.TU.Cala11.226
evm.TU.Cala09.251
evm.TU.Cala03.495
evm.TU.Cala12.44
evm.TU.Cala15.168
evm.TU.Cala07.1114
evm.TU.Cala01.1317
evm.TU.Cala02.821
evm.TU.Cala08.411
evm.TU.Cala13.168
evm.TU.Cala02.970
evm.TU.Cala01.1143
evm.TU.Cala21.820
evm.TU.Cala07.1346
evm.TU.Cala07.1356
evm.TU.Cala07.745
evm.TU.Cala09.18
evm.TU.Cala14.752
evm.TU.Cala03.272
evm.TU.Cala09.68
evm.TU.Cala02.1566
evm.TU.Cala03.624
evm.TU.Cala04.864
evm.TU.Cala18.572
evm.TU.Cala05.459
evm.TU.Cala20.71
evm.TU.Cala09.996
novel.1598
evm.TU.Cala07.428
evm.TU.Cala21.164
evm.TU.Cala24.775
evm.TU.Cala08.136
evm.TU.Cala02.158
evm.TU.Cala08.165
evm.TU.Cala06.395
evm.TU.Cala04.602
evm.TU.Cala07.1166
evm.TU.Cala09.338
evm.TU.Cala17.37
evm.TU.Cala07.395
evm.TU.Cala21.859
evm.TU.Cala17.497
evm.TU.Cala01.655
evm.TU.Cala18.88
evm.TU.Cala01.1060
evm.TU.Cala17.782
evm.TU.Cala16.56
evm.TU.Cala19.380
evm.TU.Cala23.477
evm.TU.Cala08.550
evm.TU.Cala04.582
evm.TU.Cala08.1089
evm.TU.Cala22.107
evm.TU.Cala12.1036
evm.TU.Cala07.1353
novel.3212
evm.TU.Cala12.973
evm.TU.Cala14.897
novel.1424
evm.TU.Cala07.1136
evm.TU.Cala07.850
evm.TU.Cala13.183
evm.TU.Cala23.737
evm.TU.Cala05.797
evm.TU.Cala07.1013
evm.TU.Cala13.46
evm.TU.Cala03.1193
evm.TU.Cala23.441
evm.TU.Cala02.1631
evm.TU.Cala09.284
evm.TU.Cala02.781
evm.TU.Cala01.1438
evm.TU.Cala09.283
evm.TU.Cala22.150
evm.TU.Cala09.669
evm.TU.Cala24.966
evm.TU.Cala22.341
evm.TU.Cala20.888
evm.TU.Cala21.860
novel.2791
evm.TU.Cala05.617
evm.TU.Cala18.873
evm.TU.Cala16.373
evm.TU.Cala09.152
evm.TU.Cala08.81
evm.TU.Cala23.27
evm.TU.Cala01.703
evm.TU.Cala23.237
evm.TU.Cala19.566
evm.TU.Cala08.763
evm.TU.Cala20.781
evm.TU.Cala19.737
novel.1736
evm.TU.Cala03.156
novel.2728
evm.TU.Cala21.184
novel.2986
evm.TU.Cala12.951
evm.TU.Cala09.446
evm.TU.Cala01.1451
novel.702
evm.TU.Cala24.655
evm.TU.Cala19.723
evm.TU.Cala09.881
evm.TU.Cala11.853
evm.TU.Cala01.688
evm.TU.Cala11.970
evm.TU.Cala14.931
evm.TU.Cala16.924
evm.TU.Cala09.572
evm.TU.Cala13.218
evm.TU.Cala16.958_evm.TU.
evm.TU.Cala20.680
evm.TU.Cala24.185
evm.TU.Cala01.959
evm.TU.Cala01.1609
evm.TU.Cala23.514
evm.TU.Cala02.187
evm.TU.Cala09.568
evm.TU.Cala05.629
evm.TU.Cala08.168
evm.TU.Cala23.923
evm.TU.Cala03.260
evm.TU.Cala07.1186
evm.TU.Cala17.79
evm.TU.Cala03.831
evm.TU.Cala20.843
evm.TU.Cala09.69
evm.TU.Cala08.352
evm.TU.Cala23.769
novel.3372
evm.TU.Cala18.70
evm.TU.Cala14.864
novel.2645
evm.TU.Cala11.898
evm.TU.Cala12.895
evm.TU.Cala24.545
evm.TU.Cala24.1050
evm.TU.Cala04.764
evm.TU.Cala08.186
evm.TU.Cala03.145
evm.TU.Cala18.763
evm.TU.Cala03.171
evm.TU.Cala21.681
evm.TU.Cala13.273
evm.TU.Cala12.110
evm.TU.Cala17.678
evm.TU.Cala11.98
novel.966
evm.TU.Cala03.446
evm.TU.Cala06.408_evm.TU.
evm.TU.Cala01.581
evm.TU.Cala08.105
evm.TU.Cala05.9
evm.TU.Cala01.1233
evm.TU.Cala07.922
evm.TU.Cala20.877
evm.TU.Cala06.787
evm.TU.Cala02.661
evm.TU.Cala14.689
evm.TU.Cala09.510
evm.TU.Cala18.240
evm.TU.Cala14.956
evm.TU.Cala23.725
evm.TU.Cala10.700
evm.TU.Cala08.341
evm.TU.Cala02.34
evm.TU.Cala18.563
evm.TU.Cala12.828
evm.TU.Cala20.829
evm.TU.Cala13.702
evm.TU.Cala23.222
evm.TU.Cala09.191
evm.TU.Cala24.301
evm.TU.Cala09.626
evm.TU.Cala22.370
evm.TU.Cala06.921
evm.TU.Cala05.615
evm.TU.Cala06.48
evm.TU.Cala20.686
evm.TU.Cala24.559
evm.TU.Cala08.463
evm.TU.Cala18.307
evm.TU.Cala17.416
evm.TU.Cala14.857
evm.TU.Cala17.379
evm.TU.Cala01.810
evm.TU.Cala08.299
evm.TU.Cala01.762
evm.TU.Cala08.1066
evm.TU.Cala09.144
evm.TU.Cala01.761
evm.TU.Cala20.580
evm.TU.Cala18.349
evm.TU.Cala22.691
evm.TU.Cala17.675
evm.TU.Cala20.429
evm.TU.Cala23.63
evm.TU.Cala06.751
evm.TU.Cala07.317
evm.TU.Cala12.43
evm.TU.Cala02.1357
evm.TU.Cala11.356
evm.TU.Cala11.980
evm.TU.Cala23.723
evm.TU.Cala04.1467
evm.TU.Cala16.634
evm.TU.Cala04.901
evm.TU.Cala08.903
evm.TU.Cala17.1290
evm.TU.Cala20.81
novel.244
evm.TU.Cala06.546
evm.TU.Cala11.861
evm.TU.Cala09.879
evm.TU.Cala09.547
evm.TU.Cala04.967
evm.TU.Cala07.220
evm.TU.Cala04.1255
evm.TU.Cala12.5
evm.TU.Cala11.706
evm.TU.Cala18.65
evm.TU.Cala06.485
novel.2829
evm.TU.Cala04.1211
evm.TU.Cala24.125
evm.TU.Cala12.1070
evm.TU.Cala17.499
evm.TU.Cala15.668
evm.TU.Cala04.100
evm.TU.Cala03.320
evm.TU.Cala24.157
evm.TU.Cala07.1063
evm.TU.Cala23.654
evm.TU.Cala17.196
evm.TU.Cala12.178
evm.TU.Cala11.752
novel.2933
evm.TU.Cala12.520
evm.TU.Cala05.905
evm.TU.Cala13.659
evm.TU.Cala18.862
evm.TU.Cala15.184
evm.TU.Cala02.766
evm.TU.Cala19.892
evm.TU.Cala09.957
novel.3312
evm.TU.Cala13.985
evm.TU.Cala03.530
evm.TU.Cala01.1184
evm.TU.Cala19.845
evm.TU.Cala03.295
evm.TU.Cala23.443
evm.TU.Cala23.626
evm.TU.Cala22.466
evm.TU.Cala02.669
evm.TU.Cala03.662
evm.TU.Cala12.458
evm.TU.Cala07.1155
evm.TU.Cala03.899
evm.TU.Cala04.394
evm.TU.Cala07.777
evm.TU.Cala07.1305
evm.TU.Cala07.1269
evm.TU.Cala07.1054
evm.TU.Cala09.194
evm.TU.Cala12.244
evm.TU.Cala07.729
evm.TU.Cala24.374
evm.TU.Cala05.2
evm.TU.Cala02.719
novel.1446
evm.TU.Cala02.615
evm.TU.Cala23.24
evm.TU.Cala09.428
evm.TU.Cala17.700
evm.TU.Cala19.536
evm.TU.Cala06.287
evm.TU.Scaf486.4
novel.994
evm.TU.Cala02.1292
evm.TU.Cala18.557
evm.TU.Cala03.146
evm.TU.Cala10.591
evm.TU.Cala23.368
evm.TU.Cala23.8
evm.TU.Cala23.903
evm.TU.Cala03.83
evm.TU.Cala07.1320
novel.3368
evm.TU.Cala04.1420
evm.TU.Cala02.1245
evm.TU.Cala23.767
evm.TU.Cala23.927
evm.TU.Cala01.575
evm.TU.Cala08.859
evm.TU.Cala03.967
evm.TU.Cala05.734
evm.TU.Cala17.274
evm.TU.Cala13.721
evm.TU.Cala09.445
evm.TU.Cala01.442
evm.TU.Cala06.499
evm.TU.Cala19.2
evm.TU.Cala24.95
evm.TU.Cala10.167
evm.TU.Cala03.219_evm.TU.
evm.TU.Cala20.57
evm.TU.Cala12.977
evm.TU.Cala06.611
evm.TU.Cala02.405
evm.TU.Cala02.997
evm.TU.Cala08.1111
evm.TU.Cala24.782
evm.TU.Cala21.765
evm.TU.Cala15.318
evm.TU.Cala13.572
evm.TU.Cala14.527
evm.TU.Cala11.1002
evm.TU.Cala07.735
evm.TU.Cala01.905
novel.3130
evm.TU.Cala23.595
evm.TU.Cala21.104
evm.TU.Cala01.1476
evm.TU.Cala15.640
evm.TU.Cala02.391
evm.TU.Cala14.801
evm.TU.Cala18.481
evm.TU.Cala03.824
novel.3514
evm.TU.Cala17.1265
evm.TU.Cala14.552
evm.TU.Cala05.431
evm.TU.Cala05.974
evm.TU.Cala15.391
evm.TU.Cala02.80
evm.TU.Cala05.446
evm.TU.Cala13.1099
evm.TU.Cala10.172
evm.TU.Cala22.657
evm.TU.Cala18.82
evm.TU.Cala13.818
evm.TU.Cala07.930
evm.TU.Cala19.791
evm.TU.Cala24.345
evm.TU.Cala03.839
evm.TU.Cala18.492
evm.TU.Cala20.970
evm.TU.Cala09.137
evm.TU.Cala19.238
evm.TU.Cala13.245
evm.TU.Cala11.1000
evm.TU.Cala03.845
evm.TU.Cala07.1135
evm.TU.Cala04.196
evm.TU.Cala16.335
evm.TU.Cala23.163
evm.TU.Cala02.1139
evm.TU.Cala19.331
evm.TU.Cala21.585
evm.TU.Cala02.69
evm.TU.Scaf336.1
evm.TU.Cala02.1331
evm.TU.Cala01.583
evm.TU.Cala17.254
evm.TU.Cala23.794
evm.TU.Cala08.930
evm.TU.Cala08.950
evm.TU.Cala03.757
evm.TU.Cala07.547
evm.TU.Cala24.933
evm.TU.Cala17.747
evm.TU.Cala05.667
evm.TU.Cala17.440
evm.TU.Cala08.252
novel.3453
evm.TU.Cala09.241
evm.TU.Cala22.765
evm.TU.Cala02.164
evm.TU.Cala24.824
evm.TU.Cala03.760
evm.TU.Cala23.515
evm.TU.Cala07.497
evm.TU.Cala19.389
evm.TU.Cala02.1668
evm.TU.Cala19.487
novel.2730
evm.TU.Cala14.930
evm.TU.Cala08.433
evm.TU.Cala11.998
evm.TU.Cala21.149
evm.TU.Cala04.101
evm.TU.Cala08.142
evm.TU.Cala02.727
evm.TU.Cala01.432
evm.TU.Cala23.347
evm.TU.Cala12.865
evm.TU.Cala14.848
evm.TU.Cala11.675
evm.TU.Cala17.921
evm.TU.Cala10.65
evm.TU.Cala06.770
evm.TU.Cala05.189
evm.TU.Cala23.885
evm.TU.Cala19.114
evm.TU.Cala03.762
evm.TU.Cala06.1016
evm.TU.Cala04.410
novel.1935
evm.TU.Cala10.193
evm.TU.Cala18.57
evm.TU.Cala18.313
evm.TU.Cala08.373
evm.TU.Cala19.11
evm.TU.Cala03.231
evm.TU.Cala16.990
evm.TU.Cala04.438
evm.TU.Cala08.813
evm.TU.Cala19.104
evm.TU.Cala17.1150
evm.TU.Cala05.935
evm.TU.Cala23.658
evm.TU.Cala12.148
evm.TU.Cala13.19
evm.TU.Cala24.399
evm.TU.Cala04.90
evm.TU.Cala01.870
evm.TU.Cala04.379
evm.TU.Cala10.502
evm.TU.Cala02.1541
evm.TU.Cala20.434
evm.TU.Cala10.153
evm.TU.Cala12.341
evm.TU.Cala03.625
evm.TU.Cala12.538
evm.TU.Cala04.594
evm.TU.Cala12.906
evm.TU.Cala19.27
evm.TU.Cala22.331
evm.TU.Cala16.54
evm.TU.Cala20.68
evm.TU.Cala23.420_evm.TU.
evm.TU.Cala04.616
evm.TU.Cala21.191
evm.TU.Cala22.404
evm.TU.Cala12.46
evm.TU.Cala06.127
evm.TU.Cala03.1201
evm.TU.Cala07.815
novel.225
novel.1916
evm.TU.Cala08.673
evm.TU.Cala05.449
evm.TU.Cala01.1277
evm.TU.Cala18.867
evm.TU.Cala04.1455
evm.TU.Cala05.508
evm.TU.Cala06.622
evm.TU.Cala21.661
evm.TU.Cala03.342
evm.TU.Cala01.1871
evm.TU.Cala19.658
evm.TU.Cala03.1257
evm.TU.Cala09.318
evm.TU.Cala19.749
evm.TU.Cala02.131
evm.TU.Cala01.1422
evm.TU.Cala02.805
evm.TU.Cala23.660
novel.285
evm.TU.Cala01.903
evm.TU.Cala16.97
evm.TU.Cala04.718
evm.TU.Cala17.125
evm.TU.Cala11.930
evm.TU.Cala10.8
evm.TU.Cala24.957
evm.TU.Cala12.531
evm.TU.Cala03.822
evm.TU.Cala01.1004
evm.TU.Cala04.1070
evm.TU.Cala20.737
evm.TU.Cala19.203
evm.TU.Cala12.386
evm.TU.Cala15.33
evm.TU.Cala23.101
evm.TU.Cala09.357
evm.TU.Cala03.617
evm.TU.Cala03.890
evm.TU.Cala24.10
evm.TU.Cala02.732
evm.TU.Cala14.494
evm.TU.Cala19.18
evm.TU.Cala06.551
evm.TU.Cala07.369
evm.TU.Cala14.900
evm.TU.Cala21.399
evm.TU.Cala16.812
evm.TU.Cala01.865_evm.TU.
evm.TU.Cala05.590
evm.TU.Cala12.264
evm.TU.Cala01.712
evm.TU.Cala02.7
evm.TU.Cala04.1403
evm.TU.Cala14.698
evm.TU.Cala18.73
evm.TU.Cala24.503
evm.TU.Cala07.340
evm.TU.Cala07.969
evm.TU.Cala17.1264
evm.TU.Cala07.671
evm.TU.Cala02.1425
evm.TU.Cala23.148
evm.TU.Cala02.1673
evm.TU.Cala11.282
evm.TU.Cala08.492
evm.TU.Cala23.904
evm.TU.Cala24.332
evm.TU.Cala13.472
evm.TU.Cala23.105
evm.TU.Cala11.865
evm.TU.Cala19.454
evm.TU.Cala14.516
evm.TU.Cala08.1046
evm.TU.Cala04.28
evm.TU.Cala12.53
evm.TU.Cala21.708
evm.TU.Cala02.1201_evm.TU.
evm.TU.Cala13.81
evm.TU.Cala17.1122
novel.615
evm.TU.Cala08.711
evm.TU.Cala09.573
evm.TU.Cala19.91
evm.TU.Cala07.327
evm.TU.Cala23.359
evm.TU.Cala04.48
evm.TU.Cala11.711
evm.TU.Cala18.176
evm.TU.Cala19.4
evm.TU.Cala04.1026
evm.TU.Cala10.415
evm.TU.Cala23.554
evm.TU.Cala10.748
evm.TU.Cala01.823
evm.TU.Cala01.1607
evm.TU.Cala04.1466
evm.TU.Cala13.556
evm.TU.Cala03.727
evm.TU.Cala10.656
evm.TU.Cala08.939
evm.TU.Cala03.280
evm.TU.Cala21.483_evm.TU.
evm.TU.Cala03.42
evm.TU.Cala03.864
evm.TU.Cala21.64
evm.TU.Cala09.110
novel.2324
evm.TU.Cala07.1205
novel.3153
evm.TU.Cala17.490
evm.TU.Cala03.1444
evm.TU.Cala01.973
evm.TU.Cala01.832
evm.TU.Cala02.1
evm.TU.Cala01.1588
evm.TU.Cala02.1330
evm.TU.Cala02.1303
evm.TU.Cala01.1835
evm.TU.Cala20.258
evm.TU.Cala11.863
evm.TU.Cala07.438
evm.TU.Cala01.1857
evm.TU.Cala04.1151
evm.TU.Cala17.466
evm.TU.Cala09.481
evm.TU.Cala07.643
evm.TU.Cala21.545
novel.1437
evm.TU.Cala12.353
evm.TU.Cala02.798
evm.TU.Cala17.810
evm.TU.Cala16.43
evm.TU.Cala02.1558
evm.TU.Cala04.24_evm.TU.
evm.TU.Cala11.943
evm.TU.Cala09.779
evm.TU.Cala02.74
evm.TU.Cala07.1147
evm.TU.Cala02.860
evm.TU.Cala01.723_evm.TU.
evm.TU.Cala04.550
evm.TU.Cala02.891
evm.TU.Cala22.564
evm.TU.Cala04.757
novel.847
evm.TU.Cala09.353
evm.TU.Cala08.1101
evm.TU.Cala10.875
evm.TU.Cala02.500
evm.TU.Cala17.1269_evm.TU.
evm.TU.Cala19.115
evm.TU.Cala20.266
evm.TU.Cala02.342
evm.TU.Cala11.1013
evm.TU.Cala12.908
evm.TU.Cala17.661
evm.TU.Cala09.789
novel.1007
evm.TU.Cala10.38
evm.TU.Cala09.462
evm.TU.Cala08.409
evm.TU.Cala22.721
evm.TU.Cala07.257
evm.TU.Cala21.490
evm.TU.Cala14.782
evm.TU.Cala19.798
evm.TU.Cala20.251
evm.TU.Cala17.779
evm.TU.Cala21.675
evm.TU.Cala03.37
evm.TU.Cala02.641
evm.TU.Cala18.306
evm.TU.Cala11.39
evm.TU.Cala09.346
evm.TU.Cala21.734
evm.TU.Cala16.84
evm.TU.Cala24.84
evm.TU.Cala18.878
novel.1914
novel.840
evm.TU.Cala09.627
evm.TU.Cala07.744
evm.TU.Cala17.658
evm.TU.Cala02.444
evm.TU.Cala07.1328
evm.TU.Cala14.800
novel.3034
evm.TU.Cala01.696
evm.TU.Cala10.387
evm.TU.Cala22.71
evm.TU.Cala11.91
evm.TU.Cala20.224
evm.TU.Cala23.600
evm.TU.Cala21.809
evm.TU.Cala18.53
evm.TU.Cala11.83
evm.TU.Cala05.705
evm.TU.Cala02.1050
evm.TU.Cala12.863
evm.TU.Cala05.182
evm.TU.Cala16.467
evm.TU.Cala02.1420
evm.TU.Cala05.899
evm.TU.Cala12.232
evm.TU.Cala03.7
evm.TU.Cala21.472
novel.1668
evm.TU.Cala16.162
evm.TU.Cala09.499
evm.TU.Cala12.727
evm.TU.Cala12.238
evm.TU.Cala23.385
evm.TU.Cala01.1216
evm.TU.Cala17.512
evm.TU.Cala19.924
evm.TU.Cala02.1700
evm.TU.Cala20.628
evm.TU.Cala24.35
evm.TU.Cala14.872
evm.TU.Cala07.697
evm.TU.Cala17.272
evm.TU.Cala18.74
evm.TU.Cala07.895
evm.TU.Cala19.237
evm.TU.Cala06.659
evm.TU.Cala11.150_evm.TU.
evm.TU.Cala06.233
evm.TU.Cala05.137
evm.TU.Cala03.340
evm.TU.Cala16.32
evm.TU.Cala04.573
evm.TU.Cala17.685
evm.TU.Cala23.845
evm.TU.Cala07.55
evm.TU.Cala10.1014
evm.TU.Cala11.152
evm.TU.Cala06.656
evm.TU.Cala13.230
evm.TU.Cala14.708
evm.TU.Cala11.1018
evm.TU.Cala13.519
evm.TU.Cala01.798
evm.TU.Cala13.254
evm.TU.Cala05.725
evm.TU.Cala03.432
evm.TU.Cala04.968
evm.TU.Cala11.225
evm.TU.Cala04.1260
evm.TU.Cala22.612
evm.TU.Cala24.680
evm.TU.Cala10.898
evm.TU.Cala01.809
evm.TU.Cala16.436
evm.TU.Cala08.545
evm.TU.Cala18.246
evm.TU.Cala13.364
evm.TU.Cala17.785
evm.TU.Cala06.941_evm.TU.
evm.TU.Cala20.431
evm.TU.Cala18.76
evm.TU.Cala17.357
evm.TU.Cala20.874
evm.TU.Cala08.814
evm.TU.Cala18.783
evm.TU.Cala03.811
evm.TU.Scaf153.3
evm.TU.Cala08.284
evm.TU.Cala16.38
evm.TU.Cala14.805
evm.TU.Cala02.1670
novel.1752
evm.TU.Cala24.634
evm.TU.Cala05.1007
evm.TU.Cala14.901
evm.TU.Cala17.105
novel.3736
evm.TU.Cala16.979
evm.TU.Cala14.841
evm.TU.Cala01.1111
evm.TU.Cala09.754
evm.TU.Cala01.1239
evm.TU.Cala18.36
evm.TU.Cala17.1201
evm.TU.Cala01.1649
evm.TU.Cala01.1849
evm.TU.Cala15.659
novel.2249
evm.TU.Cala15.281
evm.TU.Cala17.1215
evm.TU.Cala01.716
evm.TU.Cala10.322
evm.TU.Cala20.23
evm.TU.Cala07.535_evm.TU.
evm.TU.Cala17.224
evm.TU.Cala03.420
evm.TU.Cala08.778
evm.TU.Cala24.324
evm.TU.Cala07.1238
evm.TU.Cala18.216
evm.TU.Cala16.998
evm.TU.Cala12.730
evm.TU.Cala04.847
evm.TU.Cala24.751
evm.TU.Cala02.1046
evm.TU.Cala08.478
evm.TU.Cala18.633
evm.TU.Cala02.824
novel.487
evm.TU.Cala17.1016
evm.TU.Cala04.679
evm.TU.Cala08.937
evm.TU.Cala17.421
evm.TU.Cala04.441
evm.TU.Cala09.292
evm.TU.Cala10.210
evm.TU.Cala10.306
evm.TU.Cala01.1763
evm.TU.Cala10.371
evm.TU.Cala15.349
evm.TU.Cala14.551
evm.TU.Cala13.707
evm.TU.Cala01.1264
evm.TU.Cala09.558
evm.TU.Cala04.167
evm.TU.Cala01.631
evm.TU.Cala01.1173
evm.TU.Cala24.175
evm.TU.Cala03.1160
evm.TU.Cala09.633
evm.TU.Cala16.429
evm.TU.Cala03.1290
evm.TU.Cala10.377
evm.TU.Cala13.717
evm.TU.Cala01.1250
evm.TU.Cala13.1122
evm.TU.Cala02.1237
evm.TU.Cala04.228
evm.TU.Cala22.358
evm.TU.Cala09.563
novel.2684
evm.TU.Cala10.901
evm.TU.Cala18.16
evm.TU.Cala02.121
novel.279
evm.TU.Cala06.729
evm.TU.Cala14.668
evm.TU.Cala11.23
evm.TU.Cala22.362
novel.572
evm.TU.Cala12.196
evm.TU.Cala04.595
evm.TU.Cala03.1277_evm.TU.
evm.TU.Cala13.1051
evm.TU.Cala11.558
evm.TU.Cala01.1505
evm.TU.Cala16.550
evm.TU.Cala11.830
evm.TU.Cala21.55
evm.TU.Cala02.1680
evm.TU.Cala12.315
evm.TU.Cala21.265
evm.TU.Cala17.660
evm.TU.Cala15.387
evm.TU.Cala24.34
evm.TU.Cala13.229
evm.TU.Cala06.282
evm.TU.Cala03.1370
evm.TU.Cala10.313
evm.TU.Cala11.730
evm.TU.Cala05.577
evm.TU.Cala05.412
evm.TU.Cala17.1285
evm.TU.Cala13.453
evm.TU.Cala04.748
evm.TU.Cala16.904
novel.2602
evm.TU.Cala09.59
evm.TU.Cala19.23
evm.TU.Cala02.195
evm.TU.Cala06.807
evm.TU.Cala05.280
evm.TU.Cala03.189
evm.TU.Cala02.746
evm.TU.Cala24.53
evm.TU.Cala02.717
evm.TU.Cala02.1144
evm.TU.Cala17.17
evm.TU.Cala06.953
evm.TU.Cala16.905
evm.TU.Cala06.460
evm.TU.Cala03.812
evm.TU.Cala20.536
evm.TU.Cala08.170
novel.737
evm.TU.Cala02.544
evm.TU.Cala22.265
evm.TU.Cala22.622
evm.TU.Cala22.696
evm.TU.Cala08.378
evm.TU.Cala16.491
evm.TU.Cala24.778
evm.TU.Cala19.941
evm.TU.Cala22.401
evm.TU.Cala10.556
evm.TU.Cala01.651
evm.TU.Cala08.694_evm.TU.
evm.TU.Cala07.1064
evm.TU.Cala02.696
evm.TU.Cala10.524
evm.TU.Cala05.457
evm.TU.Cala20.749
evm.TU.Cala10.614
evm.TU.Cala08.72
novel.1451
evm.TU.Cala02.329
evm.TU.Cala01.667
novel.2595
evm.TU.Cala19.770
evm.TU.Cala05.491
evm.TU.Cala06.778
evm.TU.Cala12.795
evm.TU.Cala21.236
evm.TU.Cala05.482
evm.TU.Cala05.201
evm.TU.Cala13.137
evm.TU.Cala18.896
evm.TU.Cala13.1115
evm.TU.Cala10.352
evm.TU.Cala12.810
evm.TU.Cala04.832
evm.TU.Cala11.1001
evm.TU.Cala16.568
evm.TU.Cala24.730
evm.TU.Cala16.481
evm.TU.Cala17.667
novel.759
evm.TU.Cala12.603
evm.TU.Cala01.771
evm.TU.Cala03.990
evm.TU.Cala23.434
evm.TU.Cala09.215
evm.TU.Cala24.76
evm.TU.Cala21.292
evm.TU.Cala22.674
evm.TU.Cala09.60
evm.TU.Cala10.935
evm.TU.Cala16.732
evm.TU.Cala09.940
novel.3424
evm.TU.Cala13.923
evm.TU.Cala02.1614
evm.TU.Cala13.1140
evm.TU.Cala09.1087
evm.TU.Cala02.511
evm.TU.Cala20.613
evm.TU.Cala23.766
evm.TU.Cala15.145
evm.TU.Cala24.321
evm.TU.Cala20.571
evm.TU.Cala05.610
evm.TU.Cala06.771
evm.TU.Cala04.1380
evm.TU.Cala01.767
evm.TU.Cala08.379
evm.TU.Cala09.28
evm.TU.Cala17.839
evm.TU.Cala15.726
evm.TU.Cala03.1280
evm.TU.Cala04.180
evm.TU.Cala05.825
evm.TU.Cala09.815
evm.TU.Cala08.383
evm.TU.Cala06.748
evm.TU.Cala01.517
evm.TU.Cala15.533
evm.TU.Cala13.780
evm.TU.Cala05.651
evm.TU.Cala14.934
evm.TU.Cala07.38_evm.TU.
evm.TU.Cala22.93
evm.TU.Cala02.1380
evm.TU.Cala09.477
evm.TU.Cala15.266
evm.TU.Cala17.429
evm.TU.Cala16.1000
evm.TU.Cala17.1011
evm.TU.Cala22.136
evm.TU.Cala10.28
evm.TU.Cala01.413_evm.TU.
evm.TU.Cala13.577_evm.TU.
evm.TU.Cala16.31
evm.TU.Cala22.32
evm.TU.Cala01.1035
evm.TU.Cala16.562
evm.TU.Cala23.172
evm.TU.Cala16.736
evm.TU.Cala21.656
evm.TU.Cala20.747
evm.TU.Cala14.791
evm.TU.Cala05.960
evm.TU.Cala24.615
evm.TU.Cala11.567
novel.2698
evm.TU.Cala19.920
evm.TU.Cala08.441
evm.TU.Cala12.89
evm.TU.Cala02.287
evm.TU.Cala02.1216
evm.TU.Cala12.478
evm.TU.Cala10.34
evm.TU.Cala11.117
evm.TU.Cala03.1329
evm.TU.Cala20.591
evm.TU.Cala20.936
evm.TU.Cala03.597
evm.TU.Cala06.508
evm.TU.Cala09.234
evm.TU.Cala19.129
evm.TU.Cala11.265
evm.TU.Cala02.825
evm.TU.Cala19.121
evm.TU.Cala02.1291
evm.TU.Cala16.293
evm.TU.Cala02.376
evm.TU.Cala21.61
evm.TU.Cala17.1250
evm.TU.Cala03.758
evm.TU.Cala17.703
evm.TU.Cala09.930
evm.TU.Cala10.910
evm.TU.Cala03.254
evm.TU.Cala01.506
evm.TU.Cala05.302
evm.TU.Cala24.121
evm.TU.Cala08.422
evm.TU.Cala18.338
evm.TU.Cala19.373
evm.TU.Cala17.467
evm.TU.Cala01.1025
evm.TU.Cala16.716
evm.TU.Cala07.711
novel.3578
evm.TU.Cala09.306
evm.TU.Cala03.843
evm.TU.Cala19.797
evm.TU.Cala19.10
evm.TU.Cala01.908
evm.TU.Cala23.351
evm.TU.Cala09.705
evm.TU.Cala20.757
evm.TU.Cala13.602
evm.TU.Cala02.377_evm.TU.
evm.TU.Cala02.1351
evm.TU.Cala23.298
evm.TU.Cala03.1129
evm.TU.Cala19.856
evm.TU.Cala11.620
evm.TU.Cala02.398
evm.TU.Cala05.406
evm.TU.Cala21.37
evm.TU.Cala01.1606
evm.TU.Cala17.318
evm.TU.Cala21.646
evm.TU.Cala11.448
evm.TU.Cala13.606
evm.TU.Cala10.737
evm.TU.Cala02.977
evm.TU.Cala16.565
evm.TU.Cala02.773
evm.TU.Cala16.195
evm.TU.Cala17.230
evm.TU.Cala05.589
evm.TU.Cala02.1421
evm.TU.Cala15.293
evm.TU.Cala10.4
evm.TU.Cala19.336
evm.TU.Cala11.912
evm.TU.Cala03.329
evm.TU.Cala13.293
evm.TU.Cala03.1225
evm.TU.Cala03.997
evm.TU.Cala12.382
evm.TU.Cala04.1161
evm.TU.Cala12.590
evm.TU.Cala07.911
evm.TU.Cala02.148
evm.TU.Cala02.1520
evm.TU.Cala06.538
evm.TU.Cala14.127_evm.TU.
evm.TU.Cala21.872
evm.TU.Cala01.1056
evm.TU.Cala08.682
novel.3186
evm.TU.Cala03.669
evm.TU.Cala10.87
evm.TU.Cala11.145
evm.TU.Cala06.712
evm.TU.Cala10.140
evm.TU.Cala13.341
evm.TU.Cala24.11
evm.TU.Cala19.695
evm.TU.Cala05.843
evm.TU.Cala01.657
evm.TU.Cala08.936
evm.TU.Cala14.949
evm.TU.Cala17.126
evm.TU.Cala04.1461
evm.TU.Cala18.888
evm.TU.Cala21.659
evm.TU.Cala23.730
evm.TU.Cala15.380
evm.TU.Cala08.13
evm.TU.Cala11.714
evm.TU.Cala08.710
evm.TU.Cala17.576
evm.TU.Cala06.688
evm.TU.Cala13.282
evm.TU.Cala17.117
evm.TU.Cala02.1156
evm.TU.Cala08.662
evm.TU.Cala02.724
evm.TU.Cala01.1083
evm.TU.Cala04.1463
evm.TU.Cala02.1676
evm.TU.Cala21.887_evm.TU.
evm.TU.Cala17.887
evm.TU.Cala17.326
evm.TU.Cala22.545
evm.TU.Cala01.560
evm.TU.Cala08.963
evm.TU.Cala02.330
evm.TU.Cala22.744
evm.TU.Cala04.552
evm.TU.Cala01.1017
evm.TU.Cala03.507
evm.TU.Cala23.830
evm.TU.Cala23.253
evm.TU.Cala09.244
evm.TU.Cala24.746
evm.TU.Cala01.558
evm.TU.Cala02.743
evm.TU.Cala16.93
evm.TU.Cala14.767
evm.TU.Cala12.19
evm.TU.Cala16.996
evm.TU.Cala14.714
evm.TU.Cala09.632
evm.TU.Cala14.268
evm.TU.Cala11.779
novel.401
evm.TU.Cala01.1648
evm.TU.Cala03.1276
evm.TU.Cala15.269
evm.TU.Cala03.1430
evm.TU.Cala09.846
evm.TU.Cala14.471
evm.TU.Cala04.1418
evm.TU.Cala04.50
evm.TU.Cala21.916
evm.TU.Cala08.598
evm.TU.Cala05.309
evm.TU.Cala08.403
novel.817
evm.TU.Cala02.836
evm.TU.Cala08.171
evm.TU.Cala13.40
evm.TU.Cala24.275_evm.TU.
evm.TU.Cala04.1332
evm.TU.Cala01.871
evm.TU.Cala20.262
evm.TU.Cala18.85
evm.TU.Cala19.602
evm.TU.Cala14.753
evm.TU.Cala02.1288
evm.TU.Cala08.860
evm.TU.Cala03.183
novel.3521
evm.TU.Cala09.783
evm.TU.Cala13.892
evm.TU.Cala05.270
evm.TU.Cala02.556
evm.TU.Cala22.771
evm.TU.Cala12.409
evm.TU.Cala17.657
evm.TU.Cala08.205
evm.TU.Cala12.99
novel.114
evm.TU.Cala10.101
evm.TU.Cala16.109
evm.TU.Cala04.885
evm.TU.Cala08.895
evm.TU.Cala02.65
evm.TU.Cala03.526
evm.TU.Cala09.1050
evm.TU.Cala14.915
evm.TU.Cala23.244
evm.TU.Cala04.1337
evm.TU.Cala04.195
evm.TU.Cala06.317
evm.TU.Cala24.1040
evm.TU.Cala14.577
evm.TU.Cala01.1848
evm.TU.Cala13.459
evm.TU.Cala11.937
evm.TU.Cala15.362
evm.TU.Cala08.239
evm.TU.Cala02.529
evm.TU.Cala07.1167
evm.TU.Cala11.179
evm.TU.Cala07.639
evm.TU.Cala16.229
evm.TU.Cala20.378
evm.TU.Cala08.1035
evm.TU.Cala21.560
evm.TU.Cala05.878
evm.TU.Cala17.463
evm.TU.Cala12.696
evm.TU.Cala01.1278
evm.TU.Cala03.273
evm.TU.Cala19.659
evm.TU.Cala08.592
evm.TU.Cala13.644
evm.TU.Cala11.393
evm.TU.Cala20.758
evm.TU.Cala21.340
evm.TU.Cala19.686
evm.TU.Cala20.763
evm.TU.Cala22.489
evm.TU.Cala07.568
evm.TU.Cala21.352
evm.TU.Cala05.646
evm.TU.Cala15.225
evm.TU.Cala01.1389
evm.TU.Cala17.458
evm.TU.Cala20.662
evm.TU.Cala09.559
evm.TU.Cala17.291
evm.TU.Cala13.1004
evm.TU.Cala09.378
evm.TU.Cala08.310
novel.3542
evm.TU.Cala21.20
evm.TU.Cala01.1134
evm.TU.Cala17.115
evm.TU.Cala01.986
evm.TU.Cala23.410
novel.1645
evm.TU.Cala13.982
evm.TU.Cala06.975
evm.TU.Cala16.718
evm.TU.Cala14.126
evm.TU.Cala07.966
evm.TU.Cala16.674
evm.TU.Cala21.865
evm.TU.Cala17.329
evm.TU.Cala10.712
evm.TU.Cala13.125
evm.TU.Cala11.55
evm.TU.Cala10.475
evm.TU.Cala17.84
evm.TU.Cala02.1651
evm.TU.Cala22.699
evm.TU.Cala23.670
evm.TU.Cala01.663
evm.TU.Cala17.460
evm.TU.Cala04.233
evm.TU.Cala21.42
[truncated: 13,684 more rows]

## Sheet: Table S3
Gene ID of DEGs identified in Calb
evm.TU.Cala07.1329
evm.TU.Cala24.948
evm.TU.Cala22.572
evm.TU.Cala04.1369
evm.TU.Cala18.330
evm.TU.Cala03.840
evm.TU.Cala21.602
evm.TU.Cala04.1174
evm.TU.Cala23.616
evm.TU.Cala03.995
evm.TU.Cala09.560
evm.TU.Cala04.1239
evm.TU.Cala15.37
evm.TU.Cala23.528
evm.TU.Cala24.409
evm.TU.Cala03.996
evm.TU.Cala08.966
evm.TU.Cala02.393
evm.TU.Cala13.969
evm.TU.Cala08.63
evm.TU.Cala06.89
evm.TU.Cala03.1402
evm.TU.Cala01.1065
evm.TU.Cala22.673
evm.TU.Cala11.555
evm.TU.Cala10.204
evm.TU.Cala05.70
evm.TU.Cala21.919
evm.TU.Cala13.1006
evm.TU.Cala02.383
evm.TU.Cala07.705
evm.TU.Cala17.586
evm.TU.Cala03.381
novel.3367
evm.TU.Cala05.69
evm.TU.Cala23.656
evm.TU.Cala01.561
evm.TU.Cala08.481
evm.TU.Cala04.380
evm.TU.Cala09.57
evm.TU.Cala21.880
evm.TU.Cala21.13
evm.TU.Cala23.672
evm.TU.Cala01.1622
evm.TU.Cala02.1266
evm.TU.Cala16.750
evm.TU.Cala02.332
evm.TU.Cala21.11
evm.TU.Cala09.270
evm.TU.Cala02.175
novel.2938
evm.TU.Cala13.497
evm.TU.Cala04.67
evm.TU.Cala09.54
evm.TU.Cala02.184
evm.TU.Cala08.961
evm.TU.Cala01.524
evm.TU.Cala08.894
evm.TU.Cala11.635
evm.TU.Cala09.517
evm.TU.Cala07.1158
evm.TU.Cala03.1223
evm.TU.Cala01.463
evm.TU.Cala24.689
evm.TU.Cala24.341
evm.TU.Cala02.549
evm.TU.Cala09.725
evm.TU.Cala07.690
evm.TU.Cala24.319
evm.TU.Cala01.588
evm.TU.Cala19.657
evm.TU.Cala04.366
evm.TU.Cala12.823
evm.TU.Cala18.846
evm.TU.Scaf315.3
evm.TU.Cala19.12
evm.TU.Cala01.995
evm.TU.Cala02.198
evm.TU.Cala08.480
evm.TU.Cala09.374
evm.TU.Cala12.460
evm.TU.Cala05.219
evm.TU.Cala05.576
evm.TU.Cala19.25
evm.TU.Cala08.85
evm.TU.Cala01.638
evm.TU.Cala07.654
evm.TU.Cala14.428
evm.TU.Cala04.597
evm.TU.Cala20.174
novel.1226
evm.TU.Cala03.226
evm.TU.Cala18.489
evm.TU.Cala08.1014
evm.TU.Cala02.1033
evm.TU.Cala10.171
evm.TU.Cala02.453
evm.TU.Cala06.981
evm.TU.Cala10.7
evm.TU.Cala16.751
evm.TU.Cala02.1435
evm.TU.Cala24.776
evm.TU.Cala21.712
evm.TU.Cala13.561
evm.TU.Cala23.557
evm.TU.Cala23.468
evm.TU.Cala10.713
evm.TU.Cala23.354
evm.TU.Cala20.464
evm.TU.Cala17.784
evm.TU.Cala06.392
evm.TU.Cala08.183
evm.TU.Cala01.999
evm.TU.Cala07.1144
evm.TU.Cala07.1351
evm.TU.Cala04.89
evm.TU.Cala24.1017
evm.TU.Cala09.1102
evm.TU.Cala14.795
evm.TU.Cala05.609
evm.TU.Cala23.352
evm.TU.Cala18.225
evm.TU.Cala17.708
evm.TU.Cala06.793
evm.TU.Cala01.1379
evm.TU.Cala03.1289
evm.TU.Cala07.507
evm.TU.Cala02.1589
evm.TU.Cala18.621
evm.TU.Cala08.52
evm.TU.Cala10.146
evm.TU.Cala09.552
evm.TU.Cala21.866
evm.TU.Cala13.354
evm.TU.Cala22.213
evm.TU.Cala13.812
evm.TU.Cala23.866
evm.TU.Cala20.337
evm.TU.Cala20.842
evm.TU.Cala03.282
evm.TU.Cala08.572
evm.TU.Cala16.165
evm.TU.Cala17.431
evm.TU.Cala09.620
evm.TU.Cala03.768
evm.TU.Cala17.709
evm.TU.Cala18.96
evm.TU.Cala01.1407
evm.TU.Cala09.536
evm.TU.Cala21.759
evm.TU.Cala15.736
evm.TU.Cala21.877
evm.TU.Cala09.727
evm.TU.Cala07.906
evm.TU.Cala24.407
evm.TU.Cala04.673
evm.TU.Cala11.995
evm.TU.Cala03.962
evm.TU.Cala22.655
evm.TU.Cala03.1403
evm.TU.Cala11.415
evm.TU.Cala04.1096
evm.TU.Cala12.780
evm.TU.Cala21.788
evm.TU.Cala24.728
evm.TU.Cala18.101
evm.TU.Cala03.100
evm.TU.Cala21.135
evm.TU.Cala05.310
evm.TU.Cala08.111
evm.TU.Cala13.340
evm.TU.Cala11.198
evm.TU.Cala09.171
evm.TU.Cala12.87
evm.TU.Cala02.1231
evm.TU.Cala01.1110
evm.TU.Cala14.926
evm.TU.Cala11.571
evm.TU.Cala15.36
evm.TU.Cala16.564
evm.TU.Cala21.297
evm.TU.Cala16.130
evm.TU.Cala18.89
evm.TU.Cala17.120
evm.TU.Cala13.698
evm.TU.Cala20.238
evm.TU.Cala23.555
evm.TU.Cala11.380
evm.TU.Cala02.1114
evm.TU.Cala22.215
evm.TU.Cala01.779
evm.TU.Cala01.1249
evm.TU.Cala03.39
evm.TU.Cala19.252
evm.TU.Cala13.823
evm.TU.Cala18.599
evm.TU.Cala10.6
evm.TU.Cala17.351
evm.TU.Cala11.999
evm.TU.Cala22.355
evm.TU.Cala03.848
evm.TU.Cala17.1294
evm.TU.Cala09.1036
evm.TU.Cala13.605
evm.TU.Cala13.625
evm.TU.Cala10.147
evm.TU.Cala13.17
evm.TU.Cala09.827
evm.TU.Cala19.100
evm.TU.Cala09.319
evm.TU.Cala08.106
evm.TU.Cala13.144
evm.TU.Cala04.103
evm.TU.Cala03.297
evm.TU.Cala01.695
evm.TU.Cala23.376
evm.TU.Cala01.697
evm.TU.Cala03.6
evm.TU.Cala08.152
evm.TU.Cala23.807
evm.TU.Cala03.1275
evm.TU.Cala06.172
evm.TU.Cala02.107
evm.TU.Cala04.421
evm.TU.Cala23.891
evm.TU.Cala04.254
evm.TU.Cala21.181
evm.TU.Cala02.621
evm.TU.Cala24.678
evm.TU.Cala03.102
evm.TU.Cala17.1261
evm.TU.Cala09.200
evm.TU.Cala01.729
evm.TU.Cala19.734
evm.TU.Cala03.901
evm.TU.Cala08.129
evm.TU.Cala02.1140
evm.TU.Cala06.521
evm.TU.Cala22.627
evm.TU.Cala18.95
evm.TU.Cala01.626
evm.TU.Cala24.263
evm.TU.Cala19.900
evm.TU.Cala07.886
evm.TU.Cala08.879
evm.TU.Cala19.940
evm.TU.Cala07.1212
evm.TU.Cala10.608
evm.TU.Cala03.737
evm.TU.Cala04.875
evm.TU.Cala20.144
evm.TU.Cala01.1309
evm.TU.Cala07.836
evm.TU.Cala14.518
evm.TU.Cala11.40
evm.TU.Cala19.157
evm.TU.Cala02.240
evm.TU.Cala09.239
evm.TU.Cala01.789
evm.TU.Cala11.796
evm.TU.Cala23.703
evm.TU.Cala17.323
evm.TU.Cala23.6_evm.TU.
evm.TU.Cala10.297
evm.TU.Cala03.348
evm.TU.Cala23.801
evm.TU.Cala01.953
novel.3737
evm.TU.Cala19.630
novel.1534
evm.TU.Cala06.1014
evm.TU.Cala04.588
evm.TU.Cala08.1141
evm.TU.Cala02.291
evm.TU.Cala21.203
evm.TU.Cala09.507
evm.TU.Cala08.561
evm.TU.Cala12.229
novel.1256
evm.TU.Cala09.474
evm.TU.Cala22.356
evm.TU.Cala11.235
evm.TU.Cala14.818
evm.TU.Cala04.770
evm.TU.Cala11.682
evm.TU.Cala02.270
evm.TU.Cala20.51
evm.TU.Cala07.433
evm.TU.Cala18.634
evm.TU.Cala13.1101
evm.TU.Cala09.537
evm.TU.Cala22.762
evm.TU.Cala21.194
evm.TU.Cala06.400
evm.TU.Cala01.1587
evm.TU.Cala06.281
evm.TU.Cala21.304
evm.TU.Cala08.970
evm.TU.Cala04.1169
evm.TU.Cala23.718
evm.TU.Cala07.632
evm.TU.Cala19.184
evm.TU.Cala18.200
evm.TU.Cala15.66
evm.TU.Cala02.1227
evm.TU.Cala19.348
evm.TU.Cala21.578
evm.TU.Cala09.529
evm.TU.Cala23.558
evm.TU.Cala18.879
evm.TU.Cala10.321
evm.TU.Cala11.931
evm.TU.Cala19.288
evm.TU.Cala11.177
evm.TU.Cala07.619
evm.TU.Cala06.197
evm.TU.Cala17.322
evm.TU.Cala09.389
evm.TU.Cala13.360
evm.TU.Cala04.1389
evm.TU.Cala24.963
novel.3036
evm.TU.Cala12.23
evm.TU.Cala07.880
evm.TU.Cala11.828
evm.TU.Cala23.694
evm.TU.Cala13.189
evm.TU.Cala10.750
evm.TU.Cala03.668
evm.TU.Cala24.30
evm.TU.Cala22.414
evm.TU.Cala20.382
evm.TU.Cala03.234
evm.TU.Cala18.903
evm.TU.Cala16.911
evm.TU.Cala24.842
evm.TU.Cala24.595
evm.TU.Cala21.413
evm.TU.Cala05.808
evm.TU.Cala12.987
evm.TU.Cala09.514_evm.TU.
evm.TU.Cala07.1266
evm.TU.Cala23.871
evm.TU.Cala24.667
evm.TU.Cala02.1648
evm.TU.Cala19.56
evm.TU.Cala16.94
evm.TU.Cala13.961
evm.TU.Cala02.889
evm.TU.Cala14.828
evm.TU.Cala03.621
evm.TU.Cala04.376
evm.TU.Cala22.745
evm.TU.Cala09.444
evm.TU.Cala19.556
evm.TU.Cala17.605
evm.TU.Cala05.76
evm.TU.Cala04.620
evm.TU.Cala13.244
evm.TU.Cala10.593
evm.TU.Cala18.98
evm.TU.Cala19.698
evm.TU.Cala01.1850
evm.TU.Cala04.1340
evm.TU.Cala01.1750
evm.TU.Cala23.171
novel.241
evm.TU.Cala01.627
evm.TU.Cala17.488
evm.TU.Cala04.79
evm.TU.Cala03.1032
evm.TU.Cala10.744
evm.TU.Cala01.841
evm.TU.Cala22.478
evm.TU.Cala24.323
evm.TU.Cala07.372
evm.TU.Cala06.516
evm.TU.Cala02.1225
evm.TU.Cala02.1299
evm.TU.Cala01.545
evm.TU.Cala23.806
evm.TU.Cala02.864
novel.1548
evm.TU.Cala02.501
evm.TU.Cala01.1481
evm.TU.Cala23.396
evm.TU.Cala24.129
evm.TU.Cala09.104
evm.TU.Cala15.662
evm.TU.Cala14.382
evm.TU.Cala08.627
evm.TU.Cala11.621
evm.TU.Cala23.727
evm.TU.Cala02.536
evm.TU.Cala09.527
evm.TU.Cala07.391
evm.TU.Cala03.1104
evm.TU.Cala10.894
evm.TU.Cala04.248
evm.TU.Cala10.981
evm.TU.Cala03.157
evm.TU.Cala04.964
evm.TU.Cala05.84
evm.TU.Cala09.924
evm.TU.Scaf257.2
evm.TU.Cala14.357
evm.TU.Cala06.630
evm.TU.Cala04.341
evm.TU.Cala08.855
evm.TU.Cala12.515
evm.TU.Cala06.547
evm.TU.Cala16.864
evm.TU.Cala12.574
evm.TU.Cala18.407
evm.TU.Cala11.158
evm.TU.Cala15.386
evm.TU.Cala04.1206
evm.TU.Cala14.277
evm.TU.Cala17.256
evm.TU.Cala21.9
evm.TU.Cala04.279
evm.TU.Cala01.1290
evm.TU.Cala18.821
evm.TU.Cala18.264
evm.TU.Cala04.1405
evm.TU.Cala17.1292
evm.TU.Cala17.1023
evm.TU.Cala12.552
evm.TU.Cala21.827
evm.TU.Cala04.635
evm.TU.Cala17.319
evm.TU.Cala01.1323
evm.TU.Cala09.553
evm.TU.Cala04.124
evm.TU.Cala07.691
evm.TU.Cala03.697
evm.TU.Cala17.1284
evm.TU.Cala24.98
evm.TU.Cala24.144
evm.TU.Cala19.886
evm.TU.Cala19.206
evm.TU.Cala07.370
evm.TU.Cala19.174
evm.TU.Cala19.782
evm.TU.Cala05.106
evm.TU.Cala09.44
evm.TU.Cala09.1038
evm.TU.Cala16.554
evm.TU.Cala03.1391
evm.TU.Cala03.162
evm.TU.Cala16.1032
evm.TU.Cala08.646
evm.TU.Cala20.817
evm.TU.Cala12.932
evm.TU.Cala23.784
evm.TU.Cala05.671
evm.TU.Cala14.849
novel.1453
evm.TU.Cala02.1197
evm.TU.Cala12.1020
evm.TU.Cala09.189
evm.TU.Cala15.67
evm.TU.Cala17.217
evm.TU.Cala01.1028
evm.TU.Cala18.765
evm.TU.Cala18.68
evm.TU.Cala24.1010
evm.TU.Cala08.827
evm.TU.Cala20.527
evm.TU.Cala01.396
evm.TU.Cala13.45
evm.TU.Cala10.35
evm.TU.Cala11.543
novel.2682
evm.TU.Cala07.1254
evm.TU.Cala19.923
evm.TU.Cala21.201
evm.TU.Cala21.886
evm.TU.Cala18.828
novel.3714
evm.TU.Cala02.1674
evm.TU.Cala02.922
evm.TU.Cala17.547
evm.TU.Cala15.485
evm.TU.Cala12.344
evm.TU.Cala01.1671
evm.TU.Cala09.585
evm.TU.Cala20.438
evm.TU.Cala13.849
evm.TU.Cala07.594
evm.TU.Cala01.448
evm.TU.Cala13.857
evm.TU.Cala17.916
evm.TU.Cala01.1038
evm.TU.Cala01.531
evm.TU.Cala11.1031
evm.TU.Cala09.342
evm.TU.Cala18.494
evm.TU.Cala14.372
evm.TU.Cala09.371
evm.TU.Cala11.48
evm.TU.Cala14.399
evm.TU.Cala12.692
evm.TU.Cala02.1606
evm.TU.Cala10.462
evm.TU.Cala17.692
evm.TU.Cala02.903
evm.TU.Cala19.496
evm.TU.Cala01.927
evm.TU.Cala09.82
evm.TU.Cala21.325
evm.TU.Cala08.632
novel.1056
evm.TU.Cala01.1311
evm.TU.Cala18.653
evm.TU.Cala12.862
evm.TU.Cala03.313
evm.TU.Cala15.228
evm.TU.Cala23.130
evm.TU.Cala03.658
evm.TU.Cala04.668
evm.TU.Cala08.285
novel.688
evm.TU.Cala05.747
evm.TU.Cala07.18
evm.TU.Cala20.601
evm.TU.Cala11.284
novel.3343
evm.TU.Cala02.1635
evm.TU.Cala02.1270
evm.TU.Cala04.453
evm.TU.Cala03.676
evm.TU.Cala07.255
evm.TU.Cala09.120
evm.TU.Cala22.376
evm.TU.Cala18.94
evm.TU.Cala15.235
evm.TU.Cala04.475
evm.TU.Cala16.135
evm.TU.Cala24.375
evm.TU.Cala14.826
evm.TU.Cala20.663
evm.TU.Cala03.626
evm.TU.Cala04.1362
evm.TU.Cala19.643
novel.1703
evm.TU.Cala06.154
evm.TU.Cala03.36
evm.TU.Cala16.55
evm.TU.Cala24.509
evm.TU.Cala20.485
evm.TU.Cala24.190
evm.TU.Cala24.116
evm.TU.Cala14.506
evm.TU.Cala04.1286
evm.TU.Cala06.777
novel.3593
evm.TU.Cala03.1338
evm.TU.Cala10.650
evm.TU.Cala09.917
evm.TU.Cala10.946
evm.TU.Cala13.93
novel.3734
evm.TU.Cala17.1164
evm.TU.Cala17.780
evm.TU.Cala04.805
novel.3454
novel.738
evm.TU.Cala17.1139
novel.3495
evm.TU.Cala17.812
evm.TU.Cala13.734
evm.TU.Cala01.407
evm.TU.Cala21.727
evm.TU.Cala17.616
evm.TU.Cala01.1449
evm.TU.Cala10.115
evm.TU.Cala16.287
novel.3630
evm.TU.Cala19.181
evm.TU.Cala18.698
evm.TU.Cala06.903
evm.TU.Cala04.51
evm.TU.Cala02.643
evm.TU.Cala01.1235
evm.TU.Cala04.881
evm.TU.Cala04.1166
evm.TU.Cala13.92
evm.TU.Cala02.527
evm.TU.Cala19.202
evm.TU.Cala08.477
evm.TU.Cala17.233
evm.TU.Cala03.1187
evm.TU.Cala02.482
evm.TU.Cala02.366
evm.TU.Cala22.477
evm.TU.Cala10.773
evm.TU.Cala23.469
evm.TU.Cala04.1285
evm.TU.Cala12.95
evm.TU.Cala01.1174
evm.TU.Cala02.1545
evm.TU.Cala01.909
evm.TU.Cala11.412
evm.TU.Cala06.902
evm.TU.Cala13.1019
evm.TU.Cala08.224
evm.TU.Cala07.224
evm.TU.Cala07.69
evm.TU.Cala02.1475
evm.TU.Cala02.1129
evm.TU.Cala05.897
evm.TU.Cala09.344
evm.TU.Cala16.1033
evm.TU.Cala19.747
evm.TU.Cala12.293
evm.TU.Cala13.505
evm.TU.Cala14.300
evm.TU.Cala09.583_evm.TU.
evm.TU.Cala03.257
evm.TU.Cala09.442
evm.TU.Cala06.155
evm.TU.Cala13.1202
evm.TU.Cala21.209
evm.TU.Cala14.990
evm.TU.Cala09.1120
evm.TU.Cala08.754
evm.TU.Cala16.860
evm.TU.Cala19.819
evm.TU.Cala13.610
evm.TU.Cala24.223
evm.TU.Cala22.620
evm.TU.Cala22.746
evm.TU.Cala02.127
evm.TU.Cala02.834
evm.TU.Cala08.543
evm.TU.Cala08.175
evm.TU.Cala19.342
evm.TU.Cala02.406
evm.TU.Cala20.846
evm.TU.Cala01.743
evm.TU.Cala12.137
evm.TU.Cala03.199
evm.TU.Cala09.744
evm.TU.Cala21.176
evm.TU.Cala05.436
evm.TU.Cala23.281
evm.TU.Cala07.965
evm.TU.Cala09.850
evm.TU.Cala19.627
evm.TU.Cala08.347
evm.TU.Cala13.54
evm.TU.Cala22.182
evm.TU.Cala03.1380
evm.TU.Cala16.836
evm.TU.Cala21.91
evm.TU.Cala10.797
evm.TU.Cala07.504
evm.TU.Cala08.805
evm.TU.Cala02.82
evm.TU.Cala02.1027
evm.TU.Cala02.283
evm.TU.Cala20.985
evm.TU.Cala04.1462
novel.1392
evm.TU.Cala19.549
evm.TU.Cala08.681
evm.TU.Cala03.849
evm.TU.Cala08.907
evm.TU.Cala03.819
evm.TU.Cala04.127
evm.TU.Cala21.348
evm.TU.Cala02.1200
evm.TU.Cala11.572
evm.TU.Cala17.1116
evm.TU.Cala06.850
evm.TU.Cala21.826
evm.TU.Cala05.828
evm.TU.Cala13.793
novel.2656
evm.TU.Cala07.371
evm.TU.Cala17.873
evm.TU.Cala01.921
evm.TU.Cala09.1045
evm.TU.Cala01.578
evm.TU.Cala13.1155
evm.TU.Cala23.240
evm.TU.Cala16.25
evm.TU.Cala11.500
evm.TU.Cala07.511_evm.TU.
evm.TU.Cala14.437
evm.TU.Cala13.816
evm.TU.Cala06.709
evm.TU.Cala16.991
evm.TU.Cala18.92
evm.TU.Cala01.597
evm.TU.Cala07.778
evm.TU.Cala18.474
evm.TU.Cala20.311
evm.TU.Cala18.454
evm.TU.Cala19.438
evm.TU.Cala12.797
evm.TU.Cala11.585
evm.TU.Cala14.899
novel.1733
evm.TU.Cala03.415
evm.TU.Cala16.903
evm.TU.Cala04.1216
evm.TU.Cala22.142
evm.TU.Cala09.992
evm.TU.Cala02.502
novel.2742
evm.TU.Cala18.93
evm.TU.Cala09.570
evm.TU.Cala23.868
evm.TU.Cala23.884
evm.TU.Cala12.490
evm.TU.Cala07.1345
evm.TU.Cala23.19
evm.TU.Cala21.817
evm.TU.Cala11.933
evm.TU.Cala03.1091
evm.TU.Cala03.385
evm.TU.Cala02.456
evm.TU.Cala21.814
evm.TU.Cala17.203
evm.TU.Cala19.513_evm.TU.
evm.TU.Cala10.323
evm.TU.Cala19.880
evm.TU.Cala03.1213
evm.TU.Cala23.811
novel.1472
evm.TU.Cala17.264
evm.TU.Cala19.909
evm.TU.Cala05.454
evm.TU.Cala02.326
evm.TU.Cala10.31
evm.TU.Cala07.1294
evm.TU.Cala08.815
evm.TU.Cala16.98
evm.TU.Cala01.484
evm.TU.Cala17.303_evm.TU.
evm.TU.Cala23.234
evm.TU.Cala07.265
evm.TU.Cala07.562
evm.TU.Cala13.538
evm.TU.Cala10.847
evm.TU.Cala19.807
evm.TU.Cala21.117
evm.TU.Cala21.410
evm.TU.Cala17.1249
evm.TU.Cala19.334
evm.TU.Cala10.109
evm.TU.Cala12.596
evm.TU.Cala16.992
evm.TU.Cala01.618
evm.TU.Cala13.880
evm.TU.Cala11.584
evm.TU.Cala10.836
evm.TU.Cala18.72
evm.TU.Cala06.475
evm.TU.Cala12.352
evm.TU.Cala12.890
evm.TU.Cala17.183
evm.TU.Cala16.737
evm.TU.Cala02.660
evm.TU.Cala23.878
novel.3075
evm.TU.Cala09.99
evm.TU.Cala02.78
evm.TU.Cala03.1273
evm.TU.Cala01.570
evm.TU.Cala20.750
evm.TU.Cala06.241
evm.TU.Cala05.575
evm.TU.Cala19.251
evm.TU.Cala04.634
evm.TU.Cala23.648
evm.TU.Cala01.1672
evm.TU.Cala03.1384
novel.1368
novel.2312
evm.TU.Cala15.769
evm.TU.Cala01.1697
evm.TU.Cala05.200
evm.TU.Cala21.896
evm.TU.Cala15.739
evm.TU.Cala11.226
evm.TU.Cala09.251
evm.TU.Cala03.495
evm.TU.Cala12.44
evm.TU.Cala15.168
evm.TU.Cala07.1114
evm.TU.Cala01.1317
evm.TU.Cala02.821
evm.TU.Cala08.411
evm.TU.Cala13.168
evm.TU.Cala02.970
evm.TU.Cala01.1143
evm.TU.Cala21.820
evm.TU.Cala07.1346
evm.TU.Cala07.1356
evm.TU.Cala07.745
evm.TU.Cala09.18
evm.TU.Cala14.752
evm.TU.Cala03.272
evm.TU.Cala09.68
evm.TU.Cala02.1566
evm.TU.Cala03.624
evm.TU.Cala04.864
evm.TU.Cala18.572
evm.TU.Cala05.459
evm.TU.Cala20.71
novel.1598
evm.TU.Cala07.428
evm.TU.Cala21.164
evm.TU.Cala24.775
evm.TU.Cala08.136
evm.TU.Cala05.940
evm.TU.Cala02.158
evm.TU.Cala06.395
evm.TU.Cala04.602
evm.TU.Cala07.1166
evm.TU.Cala09.338
evm.TU.Cala17.37
evm.TU.Cala07.395
evm.TU.Cala21.859
evm.TU.Cala17.497
evm.TU.Cala01.655
evm.TU.Cala18.88
evm.TU.Cala01.1060
evm.TU.Cala17.782
evm.TU.Cala16.56
evm.TU.Cala20.901
evm.TU.Cala23.477
evm.TU.Cala08.550
evm.TU.Cala04.582
evm.TU.Cala08.1089
evm.TU.Cala22.107
evm.TU.Cala12.1036
evm.TU.Cala07.1353
novel.3212
evm.TU.Cala12.973
evm.TU.Cala14.897
novel.1424
evm.TU.Cala07.1136
evm.TU.Cala07.850
evm.TU.Cala13.183
evm.TU.Cala23.737
evm.TU.Cala05.797
evm.TU.Cala07.1013
evm.TU.Cala03.1193
evm.TU.Cala23.441
evm.TU.Cala02.1631
evm.TU.Cala09.284
evm.TU.Cala02.781
evm.TU.Cala01.1438
evm.TU.Cala09.283
evm.TU.Cala22.150
evm.TU.Cala09.669
evm.TU.Cala24.966
evm.TU.Cala22.341
evm.TU.Cala20.888
evm.TU.Cala21.860
novel.2791
evm.TU.Cala21.16
evm.TU.Cala05.617
evm.TU.Cala18.873
evm.TU.Cala16.373
evm.TU.Cala09.152
evm.TU.Cala08.81
evm.TU.Cala04.17
evm.TU.Cala23.27
evm.TU.Cala01.703
evm.TU.Cala23.237
evm.TU.Cala19.566
evm.TU.Cala08.763
evm.TU.Cala20.781
evm.TU.Cala19.737
novel.1736
evm.TU.Cala03.156
novel.2728
evm.TU.Cala21.184
novel.2986
evm.TU.Cala12.951
evm.TU.Cala09.446
evm.TU.Cala01.1451
novel.702
evm.TU.Cala24.655
evm.TU.Cala19.723
evm.TU.Cala11.853
evm.TU.Cala01.688
evm.TU.Cala11.970
evm.TU.Cala14.931
evm.TU.Cala16.924
evm.TU.Cala09.572
evm.TU.Cala13.218
evm.TU.Cala16.958_evm.TU.
evm.TU.Cala20.680
evm.TU.Cala24.185
evm.TU.Cala01.1609
evm.TU.Cala23.514
evm.TU.Cala02.187
evm.TU.Cala09.568
evm.TU.Cala05.629
evm.TU.Cala08.168
evm.TU.Cala23.923
evm.TU.Cala03.260
evm.TU.Cala07.1186
evm.TU.Cala17.79
evm.TU.Cala03.831
evm.TU.Cala20.843
evm.TU.Cala09.69
evm.TU.Cala08.352
evm.TU.Cala23.769
novel.3372
evm.TU.Cala18.70
evm.TU.Cala14.864
novel.2645
evm.TU.Cala11.898
evm.TU.Cala12.895
evm.TU.Cala24.545
evm.TU.Cala24.1050
evm.TU.Cala04.764
evm.TU.Cala08.186
evm.TU.Cala03.145
evm.TU.Cala18.763
evm.TU.Cala03.171
evm.TU.Cala21.681
evm.TU.Cala13.273
evm.TU.Cala12.110
evm.TU.Cala17.678
evm.TU.Cala11.98
novel.966
evm.TU.Cala03.446
evm.TU.Cala06.408_evm.TU.
evm.TU.Cala01.581
evm.TU.Cala08.105
evm.TU.Cala05.9
evm.TU.Cala01.1233
evm.TU.Cala07.922
evm.TU.Cala20.877
evm.TU.Cala06.787
evm.TU.Cala02.661
evm.TU.Cala14.689
evm.TU.Cala09.510
evm.TU.Cala18.240
evm.TU.Cala14.956
evm.TU.Cala23.725
evm.TU.Cala10.700
evm.TU.Cala08.341
evm.TU.Cala13.706
evm.TU.Cala18.563
evm.TU.Cala12.828
evm.TU.Cala20.829
evm.TU.Cala13.702
evm.TU.Cala23.222
evm.TU.Cala09.191
evm.TU.Cala24.301
evm.TU.Cala09.626
evm.TU.Cala22.370
evm.TU.Cala06.921
evm.TU.Cala05.615
evm.TU.Cala06.48
evm.TU.Cala20.686
evm.TU.Cala24.559
evm.TU.Cala08.463
evm.TU.Cala18.307
evm.TU.Cala17.416
evm.TU.Cala14.857
evm.TU.Cala17.379
evm.TU.Cala01.810
evm.TU.Cala08.299
evm.TU.Cala01.762
evm.TU.Cala08.1066
evm.TU.Cala09.144
evm.TU.Cala01.761
evm.TU.Cala20.580
evm.TU.Cala18.349
evm.TU.Cala22.691
evm.TU.Cala17.675
evm.TU.Cala20.429
evm.TU.Cala23.63
evm.TU.Cala06.751
evm.TU.Cala07.317
evm.TU.Cala12.43
evm.TU.Cala02.1357
evm.TU.Cala11.980
evm.TU.Cala23.723
evm.TU.Cala04.1467
evm.TU.Cala16.634
evm.TU.Cala04.901
evm.TU.Cala17.1290
evm.TU.Cala20.81
novel.244
evm.TU.Cala06.546
evm.TU.Cala09.879
evm.TU.Cala09.547
evm.TU.Cala04.967
evm.TU.Cala07.220
evm.TU.Cala04.1255
evm.TU.Cala12.5
evm.TU.Cala11.706
evm.TU.Cala18.65
evm.TU.Cala06.485
novel.2829
evm.TU.Cala24.125
evm.TU.Cala12.1070
evm.TU.Cala17.499
evm.TU.Cala15.668
evm.TU.Cala04.100
evm.TU.Cala03.320
evm.TU.Cala24.157
evm.TU.Cala07.1063
evm.TU.Cala23.654
evm.TU.Cala17.196
evm.TU.Cala12.178
evm.TU.Cala11.752
novel.2933
evm.TU.Cala12.520
evm.TU.Cala05.905
evm.TU.Cala13.659
evm.TU.Cala18.862
evm.TU.Cala15.184
evm.TU.Cala02.766
evm.TU.Cala19.892
evm.TU.Cala09.957
novel.3312
evm.TU.Cala13.985
evm.TU.Cala03.530
evm.TU.Cala01.1184
evm.TU.Cala19.845
evm.TU.Cala03.295
evm.TU.Cala23.443
evm.TU.Cala23.626
evm.TU.Cala22.466
evm.TU.Cala06.998
evm.TU.Cala03.662
evm.TU.Cala12.458
evm.TU.Cala07.1155
evm.TU.Cala03.899
evm.TU.Cala04.394
evm.TU.Cala07.777
evm.TU.Cala07.1305
evm.TU.Cala07.1269
evm.TU.Cala07.1054
evm.TU.Cala09.194
evm.TU.Cala12.244
evm.TU.Cala07.729
evm.TU.Cala05.2
evm.TU.Cala02.719
novel.1446
evm.TU.Cala02.615
evm.TU.Cala09.714
evm.TU.Cala23.24
evm.TU.Cala09.428
evm.TU.Cala19.536
evm.TU.Cala06.287
novel.994
evm.TU.Cala02.1292
evm.TU.Cala18.557
evm.TU.Cala03.146
evm.TU.Cala10.591
evm.TU.Cala23.368
evm.TU.Cala23.8
evm.TU.Cala23.903
evm.TU.Cala03.83
evm.TU.Cala07.1320
novel.3368
evm.TU.Cala04.1420
evm.TU.Cala02.1245
evm.TU.Cala23.767
evm.TU.Cala23.927
evm.TU.Cala01.575
evm.TU.Cala08.859
evm.TU.Cala03.967
evm.TU.Cala05.734
evm.TU.Cala17.274
evm.TU.Cala13.721
evm.TU.Cala09.445
evm.TU.Cala01.442
evm.TU.Cala06.499
evm.TU.Cala19.2
evm.TU.Cala24.95
evm.TU.Cala20.76
evm.TU.Cala10.167
evm.TU.Cala03.219_evm.TU.
evm.TU.Cala20.57
evm.TU.Cala12.977
evm.TU.Cala06.611
evm.TU.Cala02.405
evm.TU.Cala07.349
evm.TU.Cala02.997
evm.TU.Cala08.1111
evm.TU.Cala24.782
evm.TU.Cala21.765
evm.TU.Cala15.318
evm.TU.Cala14.527
evm.TU.Cala11.1002
evm.TU.Cala07.735
evm.TU.Cala01.905
evm.TU.Cala02.1251
evm.TU.Cala13.277
novel.3130
evm.TU.Cala21.104
evm.TU.Cala01.1476
evm.TU.Cala15.640
evm.TU.Cala14.801
evm.TU.Cala18.481
evm.TU.Cala03.824
novel.3514
evm.TU.Cala17.1265
evm.TU.Cala11.442
evm.TU.Cala14.552
evm.TU.Cala05.431
evm.TU.Cala05.974
evm.TU.Cala15.391
evm.TU.Cala02.80
evm.TU.Cala05.446
evm.TU.Cala13.1099
evm.TU.Cala10.172
evm.TU.Cala22.657
evm.TU.Cala18.82
evm.TU.Cala13.818
evm.TU.Cala07.930
evm.TU.Cala24.345
evm.TU.Cala03.839
evm.TU.Cala18.492
evm.TU.Cala20.970
evm.TU.Cala09.137
evm.TU.Cala19.238
evm.TU.Cala13.245
evm.TU.Cala11.1000
evm.TU.Cala03.845
evm.TU.Cala07.1135
evm.TU.Cala04.196
evm.TU.Cala16.335
evm.TU.Cala23.163
evm.TU.Cala02.1139
evm.TU.Cala19.331
evm.TU.Cala21.585
evm.TU.Cala02.69
evm.TU.Scaf336.1
evm.TU.Cala02.1331
evm.TU.Cala01.583
evm.TU.Cala23.794
evm.TU.Cala08.930
evm.TU.Cala08.950
evm.TU.Cala03.757
evm.TU.Cala07.547
evm.TU.Cala24.933
evm.TU.Cala17.747
evm.TU.Cala05.667
evm.TU.Cala17.440
evm.TU.Cala08.252
novel.3453
evm.TU.Cala09.241
evm.TU.Cala22.765
evm.TU.Cala02.164
evm.TU.Cala24.824
evm.TU.Cala03.760
evm.TU.Cala23.515
evm.TU.Cala07.497
evm.TU.Cala19.389
evm.TU.Cala02.1668
evm.TU.Cala19.487
evm.TU.Cala10.577
novel.2730
evm.TU.Cala08.433
evm.TU.Cala11.998
evm.TU.Cala21.149
evm.TU.Cala04.101
evm.TU.Cala08.142
evm.TU.Cala02.727
evm.TU.Cala01.432
evm.TU.Cala23.347
evm.TU.Cala12.865
evm.TU.Cala14.848
evm.TU.Cala20.427
evm.TU.Cala11.675
evm.TU.Cala17.921
evm.TU.Cala10.65
evm.TU.Cala06.770
evm.TU.Cala05.189
evm.TU.Cala23.885
evm.TU.Cala19.114
evm.TU.Cala06.1016
evm.TU.Cala04.410
novel.1935
evm.TU.Cala10.193
evm.TU.Cala18.57
evm.TU.Cala18.313
evm.TU.Cala08.373
evm.TU.Cala19.11
evm.TU.Cala04.1213
evm.TU.Cala03.231
evm.TU.Cala16.990
evm.TU.Cala04.438
evm.TU.Cala08.813
evm.TU.Cala19.104
evm.TU.Cala17.1150
evm.TU.Cala05.935
evm.TU.Cala23.658
evm.TU.Cala12.148
evm.TU.Cala13.19
evm.TU.Cala24.399
evm.TU.Cala04.90
evm.TU.Cala01.870
evm.TU.Cala04.379
evm.TU.Cala10.502
evm.TU.Cala02.1541
evm.TU.Cala20.434
evm.TU.Cala10.153
evm.TU.Cala12.341
evm.TU.Cala03.625
evm.TU.Cala12.538
evm.TU.Cala04.594
evm.TU.Cala12.906
evm.TU.Cala19.27
evm.TU.Cala22.331
evm.TU.Cala16.54
evm.TU.Cala20.68
evm.TU.Cala23.420_evm.TU.
evm.TU.Cala04.616
evm.TU.Cala21.191
evm.TU.Cala22.404
evm.TU.Cala12.46
evm.TU.Cala06.127
evm.TU.Cala03.1201
evm.TU.Cala07.815
novel.225
novel.1916
evm.TU.Cala08.673
evm.TU.Cala05.449
evm.TU.Cala01.1277
evm.TU.Cala18.867
evm.TU.Cala04.1455
evm.TU.Cala05.508
evm.TU.Cala06.622
evm.TU.Cala21.661
evm.TU.Cala03.342
evm.TU.Cala01.1871
evm.TU.Cala19.658
evm.TU.Cala03.1257
evm.TU.Cala09.318
evm.TU.Cala19.749
evm.TU.Cala02.131
evm.TU.Cala13.408
evm.TU.Cala01.1422
evm.TU.Cala02.805
evm.TU.Cala23.660
novel.285
evm.TU.Cala01.903
evm.TU.Cala16.97
evm.TU.Cala04.718
evm.TU.Cala17.125
evm.TU.Cala11.930
evm.TU.Cala10.8
evm.TU.Cala24.957
evm.TU.Cala12.531
evm.TU.Cala03.822
evm.TU.Cala01.1004
evm.TU.Cala04.1070
evm.TU.Cala20.737
evm.TU.Cala19.203
evm.TU.Cala12.386
evm.TU.Cala15.33
evm.TU.Cala23.101
evm.TU.Cala09.357
evm.TU.Cala03.617
evm.TU.Cala03.890
evm.TU.Cala24.10
evm.TU.Cala02.732
evm.TU.Cala14.494
evm.TU.Cala19.18
evm.TU.Cala06.551
evm.TU.Cala18.62
evm.TU.Cala07.369
evm.TU.Cala14.900
evm.TU.Cala21.399
evm.TU.Cala16.812
evm.TU.Cala01.865_evm.TU.
evm.TU.Cala05.590
evm.TU.Cala12.264
evm.TU.Cala01.712
evm.TU.Cala02.7
evm.TU.Cala04.1403
evm.TU.Cala14.698
evm.TU.Cala18.73
evm.TU.Cala24.503
evm.TU.Cala07.340
evm.TU.Cala07.969
evm.TU.Cala04.1087
evm.TU.Cala17.1264
evm.TU.Cala07.671
evm.TU.Cala04.656
evm.TU.Cala02.1425
evm.TU.Cala23.148
evm.TU.Cala02.1673
evm.TU.Cala11.282
evm.TU.Cala08.492
evm.TU.Cala23.904
evm.TU.Cala24.332
evm.TU.Cala13.472
evm.TU.Cala23.105
evm.TU.Cala11.865
evm.TU.Cala19.454
evm.TU.Cala14.516
evm.TU.Cala08.1046
evm.TU.Cala04.28
evm.TU.Cala12.53
evm.TU.Cala21.708
evm.TU.Cala02.1201_evm.TU.
evm.TU.Cala13.81
evm.TU.Cala07.707
evm.TU.Cala17.1122
novel.615
evm.TU.Cala08.711
evm.TU.Cala09.573
evm.TU.Cala01.1107
evm.TU.Cala19.91
evm.TU.Cala07.327
evm.TU.Cala23.359
evm.TU.Cala04.48
evm.TU.Cala11.711
evm.TU.Cala18.176
evm.TU.Cala19.4
evm.TU.Cala04.1026
evm.TU.Cala10.415
evm.TU.Cala23.554
evm.TU.Cala10.748
evm.TU.Cala24.492
evm.TU.Cala01.823
evm.TU.Cala01.1607
evm.TU.Cala04.1466
evm.TU.Cala13.556
evm.TU.Cala03.727
evm.TU.Cala10.656
evm.TU.Cala08.939
evm.TU.Cala03.280
evm.TU.Cala21.483_evm.TU.
evm.TU.Cala03.42
evm.TU.Cala03.864
evm.TU.Cala21.64
evm.TU.Cala09.110
novel.2324
evm.TU.Cala07.1205
novel.3153
evm.TU.Cala17.490
evm.TU.Cala03.1444
evm.TU.Cala01.973
evm.TU.Cala01.832
evm.TU.Cala02.1
evm.TU.Cala01.1588
evm.TU.Cala02.1330
evm.TU.Cala02.1303
evm.TU.Cala01.1835
evm.TU.Cala20.258
evm.TU.Cala11.863
evm.TU.Cala07.438
evm.TU.Cala01.1857
evm.TU.Cala04.1151
evm.TU.Cala17.466
evm.TU.Cala09.481
evm.TU.Cala21.545
novel.1437
evm.TU.Cala12.353
evm.TU.Cala02.798
evm.TU.Cala17.810
evm.TU.Cala16.43
evm.TU.Cala04.24_evm.TU.
evm.TU.Cala11.943
evm.TU.Cala09.779
evm.TU.Cala02.74
evm.TU.Cala07.1147
evm.TU.Cala02.860
evm.TU.Cala01.723_evm.TU.
evm.TU.Cala04.550
evm.TU.Cala02.891
evm.TU.Cala22.564
evm.TU.Cala04.757
novel.847
evm.TU.Cala08.1101
evm.TU.Cala10.875
evm.TU.Cala05.290
evm.TU.Cala02.500
evm.TU.Cala17.1269_evm.TU.
evm.TU.Cala19.115
evm.TU.Cala20.266
evm.TU.Cala02.342
evm.TU.Cala12.908
evm.TU.Cala17.661
evm.TU.Cala09.789
novel.1007
evm.TU.Cala10.38
evm.TU.Cala09.462
evm.TU.Cala08.409
evm.TU.Cala22.721
evm.TU.Cala07.257
evm.TU.Cala20.723
evm.TU.Cala21.490
evm.TU.Cala14.782
evm.TU.Cala19.798
evm.TU.Cala20.251
evm.TU.Cala17.779
evm.TU.Cala21.675
evm.TU.Cala03.37
evm.TU.Cala02.641
evm.TU.Cala09.564
evm.TU.Cala18.306
evm.TU.Cala11.39
evm.TU.Cala09.346
evm.TU.Cala21.734
evm.TU.Cala16.84
evm.TU.Cala24.84
evm.TU.Cala18.878
novel.840
evm.TU.Cala09.627
evm.TU.Cala07.744
evm.TU.Cala17.658
evm.TU.Cala02.444
evm.TU.Cala07.1328
evm.TU.Cala14.800
novel.3034
evm.TU.Cala01.696
evm.TU.Cala10.387
evm.TU.Cala22.71
evm.TU.Cala11.91
evm.TU.Cala20.224
evm.TU.Cala23.600
evm.TU.Cala21.809
evm.TU.Cala18.53
evm.TU.Cala11.83
evm.TU.Cala05.705
evm.TU.Cala02.1050
evm.TU.Cala12.863
evm.TU.Cala05.182
evm.TU.Cala16.467
evm.TU.Cala02.1420
evm.TU.Cala05.899
evm.TU.Cala12.232
evm.TU.Cala03.7
evm.TU.Cala21.472
novel.1668
evm.TU.Cala16.162
evm.TU.Cala09.499
evm.TU.Cala12.727
evm.TU.Cala12.238
evm.TU.Cala23.385
evm.TU.Cala01.1216
evm.TU.Cala17.512
evm.TU.Cala19.924
evm.TU.Cala02.1700
evm.TU.Cala20.628
evm.TU.Cala24.35
evm.TU.Cala14.872
evm.TU.Cala07.697
evm.TU.Cala17.272
evm.TU.Cala18.74
evm.TU.Cala19.237
evm.TU.Cala06.659
evm.TU.Cala11.150_evm.TU.
evm.TU.Cala06.233
evm.TU.Cala05.137
evm.TU.Cala03.340
evm.TU.Cala16.32
evm.TU.Cala17.685
evm.TU.Cala23.845
evm.TU.Cala21.247
evm.TU.Cala04.665
evm.TU.Cala07.55
evm.TU.Cala10.1014
evm.TU.Cala11.152
evm.TU.Cala06.656
evm.TU.Cala13.230
evm.TU.Cala14.708
evm.TU.Cala11.1018
evm.TU.Cala13.519
evm.TU.Cala01.798
evm.TU.Cala13.254
evm.TU.Cala05.725
evm.TU.Cala03.432
evm.TU.Cala04.968
evm.TU.Cala11.225
evm.TU.Cala04.1260
evm.TU.Cala22.612
evm.TU.Cala24.680
evm.TU.Cala10.898
evm.TU.Cala01.809
evm.TU.Cala16.436
evm.TU.Cala08.545
evm.TU.Cala18.246
evm.TU.Cala13.364
evm.TU.Cala17.785
evm.TU.Cala06.941_evm.TU.
evm.TU.Cala20.431
evm.TU.Cala18.76
evm.TU.Cala17.357
evm.TU.Cala20.874
evm.TU.Cala08.814
evm.TU.Cala02.1658
evm.TU.Cala18.783
evm.TU.Cala03.811
evm.TU.Scaf153.3
evm.TU.Cala08.284
evm.TU.Cala16.38
evm.TU.Cala14.805
evm.TU.Cala02.1670
evm.TU.Cala02.1210
novel.1752
evm.TU.Cala24.634
evm.TU.Cala05.1007
evm.TU.Cala14.901
evm.TU.Cala17.105
novel.3736
evm.TU.Cala16.979
evm.TU.Cala14.841
evm.TU.Cala01.1111
evm.TU.Cala09.754
evm.TU.Cala01.1239
evm.TU.Cala18.36
evm.TU.Cala17.1201
evm.TU.Cala01.1649
evm.TU.Cala01.1849
novel.2249
evm.TU.Cala15.281
evm.TU.Cala17.1215
evm.TU.Cala01.716
evm.TU.Cala09.107
evm.TU.Cala10.322
evm.TU.Cala20.23
evm.TU.Cala07.535_evm.TU.
evm.TU.Cala17.224
evm.TU.Cala03.420
evm.TU.Cala08.778
evm.TU.Cala24.324
evm.TU.Cala18.216
evm.TU.Cala16.998
evm.TU.Cala12.730
evm.TU.Cala04.847
evm.TU.Cala24.751
evm.TU.Cala02.1046
evm.TU.Cala18.633
evm.TU.Cala02.824
novel.487
evm.TU.Cala17.1016
evm.TU.Cala04.679
evm.TU.Cala08.937
evm.TU.Cala17.421
evm.TU.Cala04.441
evm.TU.Cala09.292
evm.TU.Cala10.210
evm.TU.Cala10.306
evm.TU.Cala01.1763
evm.TU.Cala10.371
evm.TU.Cala15.349
evm.TU.Cala14.551
evm.TU.Cala13.707
evm.TU.Cala01.1264
evm.TU.Cala09.558
evm.TU.Cala04.167
evm.TU.Cala01.631
evm.TU.Cala01.1173
evm.TU.Cala24.175
evm.TU.Cala03.1160
evm.TU.Cala09.633
evm.TU.Cala16.429
evm.TU.Cala03.1290
evm.TU.Cala10.377
evm.TU.Cala13.717
evm.TU.Cala01.1250
evm.TU.Cala13.1122
evm.TU.Cala02.1237
evm.TU.Cala08.548
evm.TU.Cala04.228
evm.TU.Cala22.358
novel.2684
evm.TU.Cala10.901
evm.TU.Cala18.16
evm.TU.Cala02.121
novel.279
evm.TU.Cala06.729
evm.TU.Cala14.668
evm.TU.Cala11.23
evm.TU.Cala22.362
novel.572
evm.TU.Cala12.196
evm.TU.Cala04.595
evm.TU.Cala13.1051
evm.TU.Cala11.558
evm.TU.Cala01.1505
evm.TU.Cala16.550
evm.TU.Cala11.830
evm.TU.Cala21.55
evm.TU.Cala02.1680
evm.TU.Cala12.315
evm.TU.Cala21.265
evm.TU.Cala17.660
evm.TU.Cala15.387
evm.TU.Cala24.34
evm.TU.Cala13.229
evm.TU.Cala06.282
evm.TU.Cala03.1370
evm.TU.Cala10.313
evm.TU.Cala11.730
evm.TU.Cala05.577
evm.TU.Cala05.412
evm.TU.Cala17.1285
evm.TU.Cala13.453
evm.TU.Cala04.748
evm.TU.Cala16.904
novel.2602
evm.TU.Cala09.59
evm.TU.Cala19.23
evm.TU.Cala02.195
evm.TU.Cala06.807
evm.TU.Cala05.280
evm.TU.Cala03.189
evm.TU.Cala02.746
evm.TU.Cala24.53
evm.TU.Cala02.717
evm.TU.Cala02.1144
evm.TU.Cala17.17
evm.TU.Cala06.953
evm.TU.Cala16.905
evm.TU.Cala06.460
evm.TU.Cala03.812
evm.TU.Cala20.536
evm.TU.Cala08.170
novel.737
evm.TU.Cala02.544
evm.TU.Cala22.265
evm.TU.Cala22.622
evm.TU.Cala22.696
evm.TU.Cala05.994
evm.TU.Cala08.378
evm.TU.Cala16.491
evm.TU.Cala24.778
evm.TU.Cala19.941
evm.TU.Cala22.401
evm.TU.Cala10.556
evm.TU.Cala01.651
evm.TU.Cala08.694_evm.TU.
evm.TU.Cala07.1064
evm.TU.Cala02.696
evm.TU.Cala10.524
evm.TU.Cala05.457
evm.TU.Cala13.931
evm.TU.Cala20.749
evm.TU.Cala10.614
evm.TU.Cala08.72
novel.1451
evm.TU.Cala02.329
evm.TU.Cala01.667
novel.2595
evm.TU.Cala05.491
evm.TU.Cala06.778
evm.TU.Cala12.795
evm.TU.Cala21.236
evm.TU.Cala05.482
evm.TU.Cala05.201
evm.TU.Cala13.137
evm.TU.Cala18.896
evm.TU.Cala13.1115
evm.TU.Cala10.352
evm.TU.Cala04.832
evm.TU.Cala11.1001
evm.TU.Cala16.568
evm.TU.Cala24.730
evm.TU.Cala16.481
evm.TU.Cala17.667
novel.759
evm.TU.Cala12.603
evm.TU.Cala01.771
evm.TU.Cala03.990
evm.TU.Cala23.434
evm.TU.Cala09.215
evm.TU.Cala24.76
evm.TU.Cala21.292
evm.TU.Cala22.674
evm.TU.Cala09.60
evm.TU.Cala10.935
evm.TU.Cala16.732
evm.TU.Cala09.940
evm.TU.Cala13.923
evm.TU.Cala02.1614
evm.TU.Cala09.1087
evm.TU.Cala02.511
evm.TU.Cala20.613
evm.TU.Cala23.766
evm.TU.Cala15.145
evm.TU.Cala24.321
evm.TU.Cala20.571
evm.TU.Cala05.610
evm.TU.Scaf807.1
evm.TU.Cala06.771
evm.TU.Cala04.1380
evm.TU.Cala01.767
evm.TU.Cala08.379
evm.TU.Cala09.28
evm.TU.Cala09.427
evm.TU.Cala15.726
evm.TU.Cala03.1280
evm.TU.Cala04.180
evm.TU.Cala05.825
evm.TU.Cala09.815
evm.TU.Cala08.383
evm.TU.Cala06.748
evm.TU.Cala01.517
evm.TU.Cala15.533
evm.TU.Cala13.780
evm.TU.Cala14.934
evm.TU.Cala07.38_evm.TU.
evm.TU.Cala22.93
evm.TU.Cala02.1380
evm.TU.Cala15.266
evm.TU.Cala17.429
evm.TU.Cala16.1000
evm.TU.Cala17.1011
evm.TU.Cala22.136
evm.TU.Cala10.28
evm.TU.Cala13.577_evm.TU.
evm.TU.Cala16.31
evm.TU.Cala22.32
evm.TU.Cala01.1035
evm.TU.Cala16.562
evm.TU.Cala23.172
evm.TU.Cala16.736
evm.TU.Cala21.656
evm.TU.Cala20.747
evm.TU.Cala14.791
evm.TU.Cala05.960
evm.TU.Cala24.615
novel.2698
evm.TU.Cala19.920
evm.TU.Cala08.441
evm.TU.Cala23.501
evm.TU.Cala12.89
evm.TU.Cala02.287
evm.TU.Cala02.1216
evm.TU.Cala12.478
evm.TU.Cala10.34
evm.TU.Cala11.117
evm.TU.Cala03.1329
evm.TU.Cala20.591
evm.TU.Cala20.936
evm.TU.Cala03.597
evm.TU.Cala06.508
evm.TU.Cala09.234
evm.TU.Cala19.129
evm.TU.Cala11.265
evm.TU.Cala02.825
evm.TU.Cala19.121
evm.TU.Cala02.1291
evm.TU.Cala16.293
evm.TU.Cala02.376
evm.TU.Cala21.61
evm.TU.Cala17.1250
evm.TU.Cala03.758
evm.TU.Cala17.703
evm.TU.Cala09.930
evm.TU.Cala10.910
evm.TU.Cala03.254
evm.TU.Cala01.506
evm.TU.Cala05.302
evm.TU.Cala24.121
evm.TU.Cala08.422
evm.TU.Cala18.338
evm.TU.Cala19.373
evm.TU.Cala17.467
evm.TU.Cala01.1025
evm.TU.Cala07.711
novel.3578
evm.TU.Cala03.843
evm.TU.Cala19.797
evm.TU.Cala19.10
evm.TU.Cala08.874
evm.TU.Cala10.465
evm.TU.Cala01.908
evm.TU.Cala23.351
evm.TU.Cala09.705
evm.TU.Cala20.757
evm.TU.Cala02.377_evm.TU.
evm.TU.Cala02.1351
evm.TU.Cala23.298
evm.TU.Cala03.1129
evm.TU.Cala19.856
evm.TU.Cala11.620
evm.TU.Cala02.398
evm.TU.Cala05.406
evm.TU.Cala21.37
evm.TU.Cala01.1606
evm.TU.Cala17.318
evm.TU.Cala21.646
evm.TU.Cala11.448
evm.TU.Cala13.606
evm.TU.Cala10.737
evm.TU.Cala02.977
evm.TU.Cala16.565
evm.TU.Cala02.773
evm.TU.Cala16.195
evm.TU.Cala17.230
evm.TU.Cala05.589
evm.TU.Cala02.1421
evm.TU.Cala15.293
evm.TU.Cala10.4
evm.TU.Cala19.336
evm.TU.Cala11.912
evm.TU.Cala03.329
evm.TU.Cala13.293
evm.TU.Cala03.1225
evm.TU.Cala03.997
evm.TU.Cala12.382
evm.TU.Cala04.1161
evm.TU.Cala12.590
evm.TU.Cala07.911
evm.TU.Cala02.148
evm.TU.Cala02.1520
evm.TU.Cala06.538
evm.TU.Cala10.772
evm.TU.Cala21.872
evm.TU.Cala01.1056
evm.TU.Cala08.682
novel.3186
evm.TU.Cala03.669
evm.TU.Cala10.87
evm.TU.Cala11.145
evm.TU.Cala06.712
evm.TU.Cala10.140
evm.TU.Cala13.341
evm.TU.Cala22.151
evm.TU.Cala24.11
evm.TU.Cala19.695
evm.TU.Cala05.843
evm.TU.Cala01.657
evm.TU.Cala08.936
evm.TU.Cala14.949
evm.TU.Cala17.126
evm.TU.Cala04.1461
evm.TU.Cala21.659
evm.TU.Cala23.730
evm.TU.Cala15.380
evm.TU.Cala08.13
evm.TU.Cala11.714
evm.TU.Cala14.578
evm.TU.Cala08.710
evm.TU.Cala17.576
evm.TU.Cala06.688
evm.TU.Cala13.282
evm.TU.Cala17.117
evm.TU.Cala02.1156
evm.TU.Cala08.662
evm.TU.Cala01.1083
evm.TU.Cala04.1463
evm.TU.Cala02.1676
evm.TU.Cala17.887
evm.TU.Cala17.326
evm.TU.Cala22.545
evm.TU.Cala01.560
evm.TU.Cala08.963
evm.TU.Cala02.330
evm.TU.Cala22.744
evm.TU.Cala04.552
evm.TU.Cala16.921
evm.TU.Cala01.1017
evm.TU.Cala03.507
evm.TU.Cala23.830
evm.TU.Cala23.253
evm.TU.Cala09.244
evm.TU.Cala24.746
evm.TU.Cala01.558
evm.TU.Cala02.743
evm.TU.Cala16.93
evm.TU.Cala14.767
evm.TU.Cala12.19
evm.TU.Cala16.996
evm.TU.Cala14.714
evm.TU.Cala09.632
evm.TU.Cala14.268
evm.TU.Cala11.779
novel.401
evm.TU.Cala01.1648
evm.TU.Cala03.1276
evm.TU.Cala15.269
evm.TU.Cala03.1430
evm.TU.Cala09.846
evm.TU.Cala14.471
evm.TU.Cala04.1418
evm.TU.Cala04.50
evm.TU.Cala21.916
evm.TU.Cala08.598
evm.TU.Cala05.309
evm.TU.Cala08.403
novel.817
evm.TU.Cala02.836
evm.TU.Cala08.171
evm.TU.Cala03.1163
evm.TU.Cala13.40
evm.TU.Cala24.275_evm.TU.
evm.TU.Cala20.354
evm.TU.Cala04.1332
evm.TU.Cala01.871
evm.TU.Cala20.262
evm.TU.Cala01.1262
evm.TU.Cala18.85
evm.TU.Cala19.602
evm.TU.Cala14.753
evm.TU.Cala06.1036
evm.TU.Cala02.1288
evm.TU.Cala08.860
evm.TU.Cala03.183
novel.3521
evm.TU.Cala09.783
evm.TU.Cala13.892
evm.TU.Cala05.270
evm.TU.Cala02.556
evm.TU.Cala02.1184
evm.TU.Cala12.409
evm.TU.Cala17.657
evm.TU.Cala08.205
evm.TU.Cala12.99
novel.114
evm.TU.Cala10.101
evm.TU.Cala16.109
evm.TU.Cala04.885
evm.TU.Cala08.895
evm.TU.Cala02.65
evm.TU.Cala03.526
evm.TU.Cala09.1050
evm.TU.Cala23.244
evm.TU.Cala04.1337
evm.TU.Cala04.195
evm.TU.Cala06.317
evm.TU.Cala24.1040
evm.TU.Cala14.577
evm.TU.Cala01.1848
evm.TU.Cala13.459
evm.TU.Cala11.937
evm.TU.Cala15.362
evm.TU.Cala08.239
evm.TU.Cala02.529
evm.TU.Cala07.1167
evm.TU.Cala07.639
evm.TU.Cala16.229
evm.TU.Cala11.246
evm.TU.Cala20.378
evm.TU.Cala08.1035
evm.TU.Cala05.878
evm.TU.Cala17.463
evm.TU.Cala12.696
evm.TU.Cala01.1278
evm.TU.Cala03.273
evm.TU.Cala19.659
evm.TU.Cala08.592
evm.TU.Cala13.644
evm.TU.Cala11.393
evm.TU.Cala02.803
evm.TU.Cala20.758
evm.TU.Cala21.340
evm.TU.Cala19.686
evm.TU.Cala20.763
evm.TU.Cala22.489
evm.TU.Cala07.568
evm.TU.Cala21.352
evm.TU.Cala05.646
evm.TU.Cala15.225
evm.TU.Cala01.1389
evm.TU.Cala17.458
evm.TU.Cala20.662
evm.TU.Cala09.559
evm.TU.Cala17.291
evm.TU.Cala13.1004
evm.TU.Cala09.378
evm.TU.Cala08.310
novel.3542
evm.TU.Cala01.1134
evm.TU.Cala17.115
evm.TU.Cala01.986
evm.TU.Cala23.410
novel.1645
evm.TU.Cala13.982
evm.TU.Cala06.975
evm.TU.Cala16.718
evm.TU.Cala14.126
evm.TU.Cala07.966
evm.TU.Cala16.674
evm.TU.Cala21.865
evm.TU.Cala17.329
evm.TU.Cala10.712
evm.TU.Cala13.125
evm.TU.Cala11.55
evm.TU.Cala10.475
evm.TU.Cala17.84
evm.TU.Cala02.1651
evm.TU.Cala22.699
evm.TU.Cala23.670
evm.TU.Cala17.460
evm.TU.Cala04.233
evm.TU.Cala21.42
[truncated: 14,387 more rows]

## Sheet: Table S4
FPKM of zp genes in Cala follicles across different developmental stages
		Group	CalaⅡ	CalaⅡ	CalaⅡ	Cala Ⅲ	Cala Ⅲ	Cala Ⅲ	Cala Ⅳ	Cala Ⅳ	Cala Ⅴ	Cala Ⅴ	Cala Ⅴ
ID	gene_description	sample	Cala1_2	Cala2_2	Cala3_2	Cala1_3	Cala2_3	Cala3_3	Cala2_4	Cala3_4	Cala1_5	Cala2_5	Cala3_5
evm.TU.Cala11.635	- && P79762.4 RecName: Full=Zona pellucida sperm-binding protein 3; AltName: Full=Sperm receptor; AltName: Full=Zona pellucida C protein; AltName: Full=Zona pellucida glycoprotein 3; Short=Zp-3; Contains: RecName: Full=Processed zona pellucida sperm-binding protein 3; Flags: Precursor && PF00100:Zona pellucida-like domain	zp3l5	1548.48	1925.77	2078.14	529.493	431.495	453.941	1494.94	1490.75	187.457	369.728	355.835
evm.TU.Cala05.609	- && - && PF00100:Zona pellucida-like domain	zpcx	1748.63	1405.76	1536.86	831.678	1013.51	732.812	603.514	643.226	92.3807	59.5677	101.776
evm.TU.Cala17.120	- && - && PF00100:Zona pellucida-like domain	zp3f.1	1154.33	2225.22	1824.33	527.655	768.328	519.182	628.611	586.741	60.0426	55.4226	43.473
evm.TU.Cala17.709	- && P53785.1 RecName: Full=Zona pellucida sperm-binding protein 3; AltName: Full=Sperm receptor; AltName: Full=Zona pellucida glycoprotein 3; Short=Zp-3; AltName: Full=Zona pellucida protein C; Contains: RecName: Full=Processed zona pellucida sperm-binding protein 3; Flags: Precursor && PF00100:Zona pellucida-like domain	zp3b	1444.1	2172.48	1586.72	586.057	808.59	601.253	447.677	480.241	7.68851	11.0363	10.1626
evm.TU.Cala07.1212	- && P79762.4 RecName: Full=Zona pellucida sperm-binding protein 3; AltName: Full=Sperm receptor; AltName: Full=Zona pellucida C protein; AltName: Full=Zona pellucida glycoprotein 3; Short=Zp-3; Contains: RecName: Full=Processed zona pellucida sperm-binding protein 3; Flags: Precursor && PF00100:Zona pellucida-like domain	zp3l	1282.23	1591.85	1369.48	597.811	624.654	584.917	368.822	492.696	9.35965	7.53715	9.12607
evm.TU.Cala03.901	- && - && PF00100:Zona pellucida-like domain	zpax4	1239.76	833.201	910.397	660.436	610.675	658.43	361.385	476.863	72.1754	46.1057	108.955
novel.241	- && P79762.4 RecName: Full=Zona pellucida sperm-binding protein 3; AltName: Full=Sperm receptor; AltName: Full=Zona pellucida C protein; AltName: Full=Zona pellucida glycoprotein 3; Short=Zp-3; Contains: RecName: Full=Processed zona pellucida sperm-binding protein 3; Flags: Precursor && -	zp3l6	870.789	1945.67	1493.14	261.001	367.437	295.67	203.135	270.559	4.65176	3.71032	6.40853
evm.TU.Cala11.828	- && Q9BH10.1 RecName: Full=Zona pellucida sperm-binding protein 2; AltName: Full=Zona pellucida glycoprotein 2; Short=Zp-2; AltName: Full=Zona pellucida protein A; Contains: RecName: Full=Processed zona pellucida sperm-binding protein 2; Flags: Precursor && PF00100:Zona pellucida-like domain	zpax1	1414.92	582.77	962.069	543.616	593.833	461.634	290.792	356.62	82.5673	42.4607	95.0854
evm.TU.Cala09.527	- && - && PF00100:Zona pellucida-like domain|PF00088:Trefoil (P-type) domain	zp4l	698.069	669.889	620.37	347.972	400.897	332.715	328.141	344.772	85.5571	57.541	112.501
evm.TU.Cala11.284	- && P79762.4 RecName: Full=Zona pellucida sperm-binding protein 3; AltName: Full=Sperm receptor; AltName: Full=Zona pellucida C protein; AltName: Full=Zona pellucida glycoprotein 3; Short=Zp-3; Contains: RecName: Full=Processed zona pellucida sperm-binding protein 3; Flags: Precursor && PF00100:Zona pellucida-like domain	zp3l3	894.63	671.972	661.445	381.749	473.195	289.393	221.512	265.897	2.55739	1.07431	1.95201
evm.TU.Cala07.428	- && Q15034.1 RecName: Full=Probable E3 ubiquitin-protein ligase HERC3; AltName: Full=HECT domain and RCC1-like domain-containing protein 3; AltName: Full=HECT-type E3 ubiquitin transferase HERC3 && PF00100:Zona pellucida-like domain|PF00632:HECT-domain (ubiquitin-transferase)|PF13540:Regulator of chromosome condensation (RCC1) repeat	zp3x1	605.87	697.074	600.382	192.702	259.457	169.148	150.741	172.01	4.05264	4.24475	5.05227
novel.1733	- && Q07287.1 RecName: Full=Zona pellucida sperm-binding protein 4; AltName: Full=Zona pellucida glycoprotein 3-alpha; Short=Zp-3-alpha; Short=Zp3-alpha; AltName: Full=Zona pellucida glycoprotein 4; Short=Zp-4; AltName: Full=Zona pellucida protein B; Contains: RecName: Full=Processed zona pellucida sperm-binding protein 4; Flags: Precursor && -	zp4l2	448.122	493.607	482.72	109.899	219.271	171.891	114.205	166.583	3.0246	2.42997	3.51726
novel.1736	- && Q9BH11.2 RecName: Full=Zona pellucida sperm-binding protein 4; AltName: Full=Zona pellucida glycoprotein 4; Short=Zp-4; AltName: Full=Zona pellucida protein B; Contains: RecName: Full=Processed zona pellucida sperm-binding protein 4; Flags: Precursor && -	zp4l	307.754	418.216	434.437	92.0024	174.564	86.4759	73.7909	78.736	4.46242	2.86446	5.4609
novel.966	- && P79762.4 RecName: Full=Zona pellucida sperm-binding protein 3; AltName: Full=Sperm receptor; AltName: Full=Zona pellucida C protein; AltName: Full=Zona pellucida glycoprotein 3; Short=Zp-3; Contains: RecName: Full=Processed zona pellucida sperm-binding protein 3; Flags: Precursor && -	zp3l2	408.422	251.81	330.791	115.315	152.292	117.706	73.1787	106.127	1.02913	1.06188	1.94069
evm.TU.Cala08.936	- && Q07287.1 RecName: Full=Zona pellucida sperm-binding protein 4; AltName: Full=Zona pellucida glycoprotein 3-alpha; Short=Zp-3-alpha; Short=Zp3-alpha; AltName: Full=Zona pellucida glycoprotein 4; Short=Zp-4; AltName: Full=Zona pellucida protein B; Contains: RecName: Full=Processed zona pellucida sperm-binding protein 4; Flags: Precursor && PF00088:Trefoil (P-type) domain|PF00100:Zona pellucida…	zp2l2	346.076	510.703	383.602	88.1254	78.9976	55.0845	8.98976	13.8042	0.39317	0.433551	0.635505
evm.TU.Cala13.282	- && - && PF00100:Zona pellucida-like domain	zp3d.2	164.58	208.327	159.435	96.0261	115.234	97.6938	101.784	114.794	1.82227	2.09316	1.22727
evm.TU.Cala11.230	- && P42099.2 RecName: Full=Zona pellucida sperm-binding protein 2; AltName: Full=ZP1; AltName: Full=Zona pellucida glycoprotein 2; Short=Zp-2; AltName: Full=Zona pellucida protein A; Contains: RecName: Full=Processed zona pellucida sperm-binding protein 2; Flags: Precursor && PF00100:Zona pellucida-like domain	zpax2	260.758	220.135	207.8	103.887	119.357	104.09	30.3245	37.9064	1.62537	1.54282	2.18932
evm.TU.Cala15.263	- && - && PF00100:Zona pellucida-like domain	zpdx1	206.63	454.28	318.478	45.4829	40.0758	22.4874	5.21313	10.1124	0.377919	0.4465	0.890828
evm.TU.Cala04.1155	- && - && PF00100:Zona pellucida-like domain	zpl	283.555	353.26	321.032	17.7382	40.1017	30.4156	7.18996	7.91251	0.493532	0.310983	0.531818
evm.TU.Cala04.1143	- && P48830.1 RecName: Full=Zona pellucida sperm-binding protein 3; AltName: Full=Sperm receptor; AltName: Full=Zona pellucida glycoprotein 3; Short=Zp-3; AltName: Full=Zona pellucida glycoprotein 3B; Short=Zp-3B; AltName: Full=Zona pellucida protein C; Contains: RecName: Full=Processed zona pellucida sperm-binding protein 3; Flags: Precursor && PF00100:Zona pellucida-like domain	zp3l4	127.217	288.635	183.259	76.7897	66.6772	39.0102	52.5754	50.8712	0.680205	1.53075	0.654439
